# Supplementary material for: Access to benzo-fused nine-membered heterocyclic alkenes with a trifluoromethyl carbinol moiety via a double decarboxylative formal ring-expansion process under palladium catalysis
Source: Chem Sci. 2018 Feb 23;9(13):3276–81. doi: 10.1039/c7sc05447e (PMC5915791; doi:10.1039/c7sc05447e)
Supplement: Supplementary file 2 [file SC-009-C7SC05447E-s002.cif]

# Electronic Supplementary Material (ESI) for Chemical Science.
# This journal is © The Royal Society of Chemistry 2018

####################################################################### 
# 
# This file contains crystal structure data downloaded from the 
# Cambridge Structural Database (CSD) hosted by the Cambridge 
# Crystallographic Data Centre (CCDC).
# 
# Full information about CCDC data access policies and citation 
# guidelines are available at http://www.ccdc.cam.ac.uk/access/V1 
# 
# Audit and citation data items may have been added by the CCDC. 
# Please retain this information to preserve the provenance of 
# this file and to allow appropriate attribution of the data. 
# 
#######################################################################

data_Plakesh4182
_database_code_depnum_ccdc_archive 'CCDC 1575062'
_audit_update_record             
;
2017-09-16 deposited with the CCDC.
2018-02-19 downloaded from the CCDC.
;

#==============================================================================
# CHEMICAL DATA

_chemical_formula_sum            'C16 H12 F3 N O4 S'
_chemical_formula_moiety         'C16 H12 F3 N O4 S'
_chemical_formula_weight         371.33
_chemical_melting_point          ?

#==============================================================================
# CRYSTAL DATA
_symmetry_cell_setting           triclinic
_symmetry_space_group_name_H-M   'P -1'
_symmetry_space_group_name_Hall  '-P 1'
_symmetry_Int_Tables_number      2
loop_
_symmetry_equiv_pos_site_id
_symmetry_equiv_pos_as_xyz
1 +X,+Y,+Z
2 -X,-Y,-Z
#------------------------------------------------------------------------------
_cell_length_a                   8.4561(3)
_cell_length_b                   8.5762(3)
_cell_length_c                   12.4229(4)
_cell_angle_alpha                110.0467(9)
_cell_angle_beta                 111.9415(10)
_cell_angle_gamma                90.1156(11)
_cell_volume                     776.24(5)
_cell_formula_units_Z            2
_cell_measurement_reflns_used    6971
_cell_measurement_theta_min      3.38
_cell_measurement_theta_max      27.45
_cell_measurement_temperature    173
#------------------------------------------------------------------------------
_exptl_crystal_description       block
_exptl_crystal_colour            colorless
_exptl_crystal_size_max          0.250
_exptl_crystal_size_mid          0.150
_exptl_crystal_size_min          0.100
_exptl_crystal_density_diffrn    1.589
_exptl_crystal_density_meas      ?
_exptl_crystal_density_method    'not measured'
_exptl_crystal_F_000             380.00
_exptl_absorpt_coefficient_mu    0.265
_exptl_absorpt_correction_type   multi-scan
_exptl_absorpt_process_details   'ABSCOR (Rigaku, 1995)'
_exptl_absorpt_correction_T_min  0.907
_exptl_absorpt_correction_T_max  0.974

#==============================================================================
# EXPERIMENTAL DATA

_diffrn_ambient_temperature      173
_diffrn_radiation_type           'Mo K\a'
_diffrn_radiation_wavelength     0.71075
_diffrn_measurement_device_type  'Rigaku R-AXIS RAPID'
_diffrn_measurement_method       \w
_diffrn_detector_area_resol_mean 10.000
_diffrn_reflns_number            7612
_diffrn_reflns_av_R_equivalents  0.0101
_diffrn_reflns_theta_max         27.45
_diffrn_reflns_theta_full        27.45
_diffrn_measured_fraction_theta_max 0.992
_diffrn_measured_fraction_theta_full 0.992
_diffrn_reflns_limit_h_min       -10
_diffrn_reflns_limit_h_max       10
_diffrn_reflns_limit_k_min       -11
_diffrn_reflns_limit_k_max       9
_diffrn_reflns_limit_l_min       -16
_diffrn_reflns_limit_l_max       16
_diffrn_standards_number         0
_diffrn_standards_interval_count .
_diffrn_standards_decay_%        ?

#==============================================================================
# REFINEMENT DATA

_refine_special_details          
;
    Refinement was performed using all reflections. The weighted 
    R-factor (wR) and goodness of fit (S) are based on F^2^.
    R-factor (gt) are based on F. The threshold expression of
    F^2^ > 2.0 sigma(F^2^) is used only for calculating R-factor (gt).
;
_reflns_number_total             3523
_reflns_number_gt                3168
_reflns_threshold_expression     F^2^>2.0\s(F^2^)
_refine_ls_structure_factor_coef Fsqd
_refine_ls_R_factor_gt           0.0346
_refine_ls_wR_factor_ref         0.1547
_refine_ls_number_restraints     0
_refine_ls_hydrogen_treatment    constr
_refine_ls_number_reflns         3523
_refine_ls_number_parameters     226
_refine_ls_goodness_of_fit_ref   1.131
_refine_ls_weighting_scheme      calc
_refine_ls_weighting_details     
'w = 1/[\s^2^(Fo^2^)+(0.1142P)^2^+0.1372P] where P=(Fo^2^+2Fc^2^)/3'
_atom_sites_solution_hydrogens   geom
_atom_sites_solution_primary     direct
_atom_sites_solution_secondary   difmap
_refine_ls_shift/su_max          0.000
_refine_diff_density_max         0.390
_refine_diff_density_min         -0.460
_refine_ls_extinction_method     none
_refine_ls_extinction_coef       ?

loop_
_atom_type_symbol
_atom_type_description
_atom_type_scat_dispersion_real
_atom_type_scat_dispersion_imag
_atom_type_scat_source
C C 0.0033 0.0016
;
International Tables for Crystallography
(1992, Vol. C, Tables 4.2.6.8 and 6.1.1.4)
;
H H 0.0000 0.0000
;
International Tables for Crystallography
(1992, Vol. C, Table 6.1.1.4)
;
F F 0.0171 0.0103
;
International Tables for Crystallography
(1992, Vol. C, Tables 4.2.6.8 and 6.1.1.4)
;
N N 0.0061 0.0033
;
International Tables for Crystallography
(1992, Vol. C, Tables 4.2.6.8 and 6.1.1.4)
;
O O 0.0106 0.0060
;
International Tables for Crystallography
(1992, Vol. C, Tables 4.2.6.8 and 6.1.1.4)
;
S S 0.1246 0.1234
;
International Tables for Crystallography
(1992, Vol. C, Tables 4.2.6.8 and 6.1.1.4)
;

#==============================================================================
# ATOMIC COORDINATES AND THERMAL PARAMETERS

loop_
_atom_site_label
_atom_site_type_symbol
_atom_site_fract_x
_atom_site_fract_y
_atom_site_fract_z
_atom_site_U_iso_or_equiv
_atom_site_adp_type
_atom_site_occupancy
_atom_site_symmetry_multiplicity
_atom_site_calc_flag
_atom_site_refinement_flags
_atom_site_disorder_assembly
_atom_site_disorder_group
S1 S 0.15675(5) 0.36702(5) 0.17167(4) 0.02265(17) Uani 1.0 2 d . . .
F1 F 0.88269(16) 0.44236(16) 0.37504(12) 0.0437(4) Uani 1.0 2 d . . .
F2 F 0.63606(15) 0.34137(16) 0.35683(10) 0.0370(3) Uani 1.0 2 d . . .
F3 F 0.80574(16) 0.17531(15) 0.30264(11) 0.0380(3) Uani 1.0 2 d . . .
O1 O 0.53449(14) 0.18372(13) 0.09554(10) 0.0206(3) Uani 1.0 2 d . . .
O2 O 0.26794(15) 0.07069(14) 0.03787(11) 0.0247(3) Uani 1.0 2 d . . .
O3 O 0.17522(18) 0.53854(16) 0.25067(14) 0.0335(4) Uani 1.0 2 d . . .
O4 O 0.00617(15) 0.29697(18) 0.05860(13) 0.0331(4) Uani 1.0 2 d . . .
N1 N 0.33323(17) 0.35666(16) 0.13491(13) 0.0196(3) Uani 1.0 2 d . . .
C1 C 0.3716(2) 0.19577(19) 0.08584(14) 0.0185(3) Uani 1.0 2 d . . .
C2 C 0.67019(19) 0.32358(19) 0.17170(15) 0.0197(4) Uani 1.0 2 d . . .
C3 C 0.7494(2) 0.3206(2) 0.30306(16) 0.0249(4) Uani 1.0 2 d . . .
C4 C 0.6094(2) 0.48783(19) 0.17100(14) 0.0194(4) Uani 1.0 2 d . . .
C5 C 0.7183(3) 0.6206(2) 0.18297(16) 0.0258(4) Uani 1.0 2 d . . .
C6 C 0.6559(3) 0.7682(2) 0.17809(17) 0.0295(4) Uani 1.0 2 d . . .
C7 C 0.4845(3) 0.7809(2) 0.15713(16) 0.0286(4) Uani 1.0 2 d . . .
C8 C 0.3730(3) 0.6475(2) 0.14178(16) 0.0247(4) Uani 1.0 2 d . . .
C9 C 0.4385(2) 0.50232(19) 0.15234(14) 0.0185(3) Uani 1.0 2 d . . .
C10 C 0.1865(2) 0.2405(2) 0.26066(15) 0.0217(4) Uani 1.0 2 d . . .
C11 C 0.2838(3) 0.3138(3) 0.38890(17) 0.0300(4) Uani 1.0 2 d . . .
C12 C 0.3042(3) 0.2166(3) 0.46076(18) 0.0376(5) Uani 1.0 2 d . . .
C13 C 0.2285(3) 0.0483(3) 0.40690(18) 0.0334(5) Uani 1.0 2 d . . .
C14 C 0.1317(3) -0.0201(3) 0.27922(17) 0.0283(4) Uani 1.0 2 d . . .
C15 C 0.1075(3) 0.0737(3) 0.20417(16) 0.0249(4) Uani 1.0 2 d . . .
C16 C 0.2508(4) -0.0559(4) 0.4860(3) 0.0538(7) Uani 1.0 2 d . . .
H2 H 0.7611 0.3074 0.1371 0.0237 Uiso 1.0 2 calc R . .
H5 H 0.8347 0.6099 0.1944 0.0310 Uiso 1.0 2 calc R . .
H6 H 0.7304 0.8606 0.1891 0.0354 Uiso 1.0 2 calc R . .
H7 H 0.4422 0.8821 0.1531 0.0343 Uiso 1.0 2 calc R . .
H8 H 0.2547 0.6557 0.1244 0.0296 Uiso 1.0 2 calc R . .
H11 H 0.3351 0.4282 0.4263 0.0360 Uiso 1.0 2 calc R . .
H12 H 0.3708 0.2651 0.5482 0.0451 Uiso 1.0 2 calc R . .
H14 H 0.0804 -0.1345 0.2419 0.0340 Uiso 1.0 2 calc R . .
H15 H 0.0391 0.0256 0.1170 0.0298 Uiso 1.0 2 calc R . .
H16A H 0.3226 0.0127 0.5733 0.0646 Uiso 1.0 2 calc R . .
H16B H 0.1377 -0.0961 0.4793 0.0646 Uiso 1.0 2 calc R . .
H16C H 0.3068 -0.1521 0.4569 0.0646 Uiso 1.0 2 calc R . .


loop_
_atom_site_aniso_label
_atom_site_aniso_U_11
_atom_site_aniso_U_22
_atom_site_aniso_U_33
_atom_site_aniso_U_12
_atom_site_aniso_U_13
_atom_site_aniso_U_23
S1 0.0175(3) 0.0231(3) 0.0313(3) 0.00747(16) 0.01228(19) 0.01199(19)
F1 0.0318(6) 0.0417(7) 0.0368(7) -0.0036(5) -0.0069(5) 0.0129(6)
F2 0.0386(7) 0.0532(8) 0.0281(6) 0.0192(6) 0.0189(5) 0.0193(6)
F3 0.0446(7) 0.0352(6) 0.0430(7) 0.0218(6) 0.0175(6) 0.0246(6)
O1 0.0189(6) 0.0165(6) 0.0249(6) 0.0037(4) 0.0100(5) 0.0044(5)
O2 0.0227(6) 0.0195(6) 0.0295(7) 0.0003(5) 0.0110(5) 0.0057(5)
O3 0.0381(8) 0.0233(7) 0.0497(9) 0.0132(6) 0.0288(7) 0.0134(6)
O4 0.0168(6) 0.0425(8) 0.0422(8) 0.0065(5) 0.0065(6) 0.0241(7)
N1 0.0172(6) 0.0172(6) 0.0259(7) 0.0040(5) 0.0102(6) 0.0079(6)
C1 0.0189(7) 0.0184(7) 0.0177(7) 0.0036(6) 0.0073(6) 0.0060(6)
C2 0.0165(7) 0.0193(7) 0.0244(8) 0.0028(6) 0.0091(6) 0.0081(6)
C3 0.0208(8) 0.0258(8) 0.0272(9) 0.0075(6) 0.0074(7) 0.0110(7)
C4 0.0197(7) 0.0185(7) 0.0198(7) 0.0025(6) 0.0075(6) 0.0073(6)
C5 0.0242(8) 0.0236(8) 0.0298(9) -0.0009(7) 0.0112(7) 0.0097(7)
C6 0.0381(10) 0.0201(8) 0.0321(9) -0.0010(7) 0.0153(8) 0.0104(7)
C7 0.0400(10) 0.0206(8) 0.0285(9) 0.0081(7) 0.0147(8) 0.0118(7)
C8 0.0273(8) 0.0227(8) 0.0259(8) 0.0094(7) 0.0100(7) 0.0116(7)
C9 0.0204(8) 0.0169(7) 0.0170(7) 0.0025(6) 0.0067(6) 0.0057(6)
C10 0.0196(7) 0.0235(8) 0.0244(8) 0.0053(6) 0.0121(7) 0.0082(7)
C11 0.0333(10) 0.0269(9) 0.0260(9) 0.0026(7) 0.0126(8) 0.0047(7)
C12 0.0481(12) 0.0372(10) 0.0217(9) 0.0065(9) 0.0116(8) 0.0066(8)
C13 0.0424(11) 0.0351(10) 0.0307(10) 0.0136(8) 0.0198(9) 0.0157(8)
C14 0.0303(9) 0.0259(8) 0.0323(9) 0.0046(7) 0.0167(8) 0.0103(7)
C15 0.0210(8) 0.0279(9) 0.0255(8) 0.0020(6) 0.0101(7) 0.0087(7)
C16 0.0825(19) 0.0497(13) 0.0408(12) 0.0164(13) 0.0267(13) 0.0279(11)

#==============================================================================
_computing_data_collection       'RAPID AUTO (Rigaku, ????)'
_computing_cell_refinement       'RAPID AUTO'
_computing_data_reduction        'RAPID AUTO'
_computing_structure_solution    'SIR2004 (Burla, et al., 2005)'
_computing_structure_refinement  'SHELXL97 (Sheldrick, 2008)'
_computing_publication_material  'CrystalStructure 4.0 (Rigaku, 2010)'
_computing_molecular_graphics    'CrystalStructure 4.0'

#==============================================================================
# MOLECULAR GEOMETRY

_geom_special_details            
;
    ENTER SPECIAL DETAILS OF THE MOLECULAR GEOMETRY
;

loop_
_geom_bond_atom_site_label_1
_geom_bond_atom_site_label_2
_geom_bond_distance
_geom_bond_publ_flag
_geom_bond_site_symmetry_1
_geom_bond_site_symmetry_2
S1 O3 1.4304(13) yes . .
S1 O4 1.4273(12) yes . .
S1 N1 1.7104(18) yes . .
S1 C10 1.754(3) yes . .
F1 C3 1.3275(19) yes . .
F2 C3 1.339(3) yes . .
F3 C3 1.334(3) yes . .
O1 C1 1.344(3) yes . .
O1 C2 1.4338(17) yes . .
O2 C1 1.2009(19) yes . .
N1 C1 1.398(2) yes . .
N1 C9 1.437(3) yes . .
C2 C3 1.524(3) yes . .
C2 C4 1.502(3) yes . .
C4 C5 1.395(3) yes . .
C4 C9 1.388(3) yes . .
C5 C6 1.384(3) yes . .
C6 C7 1.384(3) yes . .
C7 C8 1.394(3) yes . .
C8 C9 1.391(3) yes . .
C10 C11 1.393(3) yes . .
C10 C15 1.394(3) yes . .
C11 C12 1.385(4) yes . .
C12 C13 1.398(3) yes . .
C13 C14 1.386(3) yes . .
C13 C16 1.504(5) yes . .
C14 C15 1.390(4) yes . .
C2 H2 1.000 no . .
C5 H5 0.950 no . .
C6 H6 0.950 no . .
C7 H7 0.950 no . .
C8 H8 0.950 no . .
C11 H11 0.950 no . .
C12 H12 0.950 no . .
C14 H14 0.950 no . .
C15 H15 0.950 no . .
C16 H16A 0.980 no . .
C16 H16B 0.980 no . .
C16 H16C 0.980 no . .

loop_
_geom_angle_atom_site_label_1
_geom_angle_atom_site_label_2
_geom_angle_atom_site_label_3
_geom_angle
_geom_angle_publ_flag
_geom_angle_site_symmetry_1
_geom_angle_site_symmetry_2
_geom_angle_site_symmetry_3
O3 S1 O4 119.26(9) yes . . .
O3 S1 N1 104.45(9) yes . . .
O3 S1 C10 109.11(10) yes . . .
O4 S1 N1 108.50(9) yes . . .
O4 S1 C10 110.11(9) yes . . .
N1 S1 C10 104.26(9) yes . . .
C1 O1 C2 121.70(12) yes . . .
S1 N1 C1 116.07(13) yes . . .
S1 N1 C9 123.27(12) yes . . .
C1 N1 C9 120.66(16) yes . . .
O1 C1 O2 119.56(15) yes . . .
O1 C1 N1 117.06(13) yes . . .
O2 C1 N1 123.37(17) yes . . .
O1 C2 C3 108.16(16) yes . . .
O1 C2 C4 112.43(12) yes . . .
C3 C2 C4 112.30(13) yes . . .
F1 C3 F2 108.02(14) yes . . .
F1 C3 F3 107.76(14) yes . . .
F1 C3 C2 110.20(18) yes . . .
F2 C3 F3 106.91(19) yes . . .
F2 C3 C2 112.05(14) yes . . .
F3 C3 C2 111.70(14) yes . . .
C2 C4 C5 121.39(16) yes . . .
C2 C4 C9 118.25(16) yes . . .
C5 C4 C9 120.29(16) yes . . .
C4 C5 C6 119.62(18) yes . . .
C5 C6 C7 119.82(19) yes . . .
C6 C7 C8 121.15(18) yes . . .
C7 C8 C9 118.70(17) yes . . .
N1 C9 C4 116.62(15) yes . . .
N1 C9 C8 122.88(16) yes . . .
C4 C9 C8 120.31(17) yes . . .
S1 C10 C11 118.14(14) yes . . .
S1 C10 C15 120.20(13) yes . . .
C11 C10 C15 121.6(2) yes . . .
C10 C11 C12 118.73(17) yes . . .
C11 C12 C13 121.17(17) yes . . .
C12 C13 C14 118.5(3) yes . . .
C12 C13 C16 120.71(18) yes . . .
C14 C13 C16 120.77(19) yes . . .
C13 C14 C15 121.97(17) yes . . .
C10 C15 C14 118.00(15) yes . . .
O1 C2 H2 107.925 no . . .
C3 C2 H2 107.921 no . . .
C4 C2 H2 107.930 no . . .
C4 C5 H5 120.193 no . . .
C6 C5 H5 120.189 no . . .
C5 C6 H6 120.086 no . . .
C7 C6 H6 120.091 no . . .
C6 C7 H7 119.424 no . . .
C8 C7 H7 119.427 no . . .
C7 C8 H8 120.647 no . . .
C9 C8 H8 120.650 no . . .
C10 C11 H11 120.635 no . . .
C12 C11 H11 120.632 no . . .
C11 C12 H12 119.420 no . . .
C13 C12 H12 119.414 no . . .
C13 C14 H14 119.017 no . . .
C15 C14 H14 119.013 no . . .
C10 C15 H15 121.001 no . . .
C14 C15 H15 120.997 no . . .
C13 C16 H16A 109.475 no . . .
C13 C16 H16B 109.477 no . . .
C13 C16 H16C 109.476 no . . .
H16A C16 H16B 109.462 no . . .
H16A C16 H16C 109.470 no . . .
H16B C16 H16C 109.467 no . . .

loop_
_geom_torsion_atom_site_label_1
_geom_torsion_atom_site_label_2
_geom_torsion_atom_site_label_3
_geom_torsion_atom_site_label_4
_geom_torsion
_geom_torsion_publ_flag
_geom_torsion_site_symmetry_1
_geom_torsion_site_symmetry_2
_geom_torsion_site_symmetry_3
_geom_torsion_site_symmetry_4
O3 S1 N1 C1 163.81(11) no . . . .
O3 S1 N1 C9 -16.16(14) no . . . .
O3 S1 C10 C11 -24.45(16) no . . . .
O3 S1 C10 C15 152.60(13) no . . . .
O4 S1 N1 C1 -67.98(13) no . . . .
O4 S1 N1 C9 112.05(12) no . . . .
O4 S1 C10 C11 -157.10(12) no . . . .
O4 S1 C10 C15 19.94(17) no . . . .
N1 S1 C10 C11 86.69(13) no . . . .
N1 S1 C10 C15 -96.27(13) no . . . .
C10 S1 N1 C1 49.34(11) no . . . .
C10 S1 N1 C9 -130.63(11) no . . . .
C1 O1 C2 C3 89.15(17) no . . . .
C1 O1 C2 C4 -35.4(3) no . . . .
C2 O1 C1 O2 -168.19(15) no . . . .
C2 O1 C1 N1 10.9(3) no . . . .
S1 N1 C1 O1 -158.03(12) no . . . .
S1 N1 C1 O2 21.1(3) no . . . .
S1 N1 C9 C4 153.14(11) no . . . .
S1 N1 C9 C8 -31.8(2) no . . . .
C1 N1 C9 C4 -26.8(2) no . . . .
C1 N1 C9 C8 148.22(14) no . . . .
C9 N1 C1 O1 21.9(3) no . . . .
C9 N1 C1 O2 -158.97(16) no . . . .
O1 C2 C3 F1 176.27(13) no . . . .
O1 C2 C3 F2 -63.41(16) no . . . .
O1 C2 C3 F3 56.52(18) no . . . .
O1 C2 C4 C5 -148.25(14) no . . . .
O1 C2 C4 C9 28.9(3) no . . . .
C3 C2 C4 C5 89.5(2) no . . . .
C3 C2 C4 C9 -93.39(16) no . . . .
C4 C2 C3 F1 -59.08(19) no . . . .
C4 C2 C3 F2 61.23(18) no . . . .
C4 C2 C3 F3 -178.83(14) no . . . .
C2 C4 C5 C6 178.05(14) no . . . .
C2 C4 C9 N1 -0.1(3) no . . . .
C2 C4 C9 C8 -175.27(13) no . . . .
C5 C4 C9 N1 177.06(14) no . . . .
C5 C4 C9 C8 1.9(3) no . . . .
C9 C4 C5 C6 1.0(3) no . . . .
C4 C5 C6 C7 -2.2(3) no . . . .
C5 C6 C7 C8 0.6(3) no . . . .
C6 C7 C8 C9 2.3(3) no . . . .
C7 C8 C9 N1 -178.35(15) no . . . .
C7 C8 C9 C4 -3.5(3) no . . . .
S1 C10 C11 C12 178.18(13) no . . . .
S1 C10 C15 C14 -178.48(12) no . . . .
C11 C10 C15 C14 -1.5(3) no . . . .
C15 C10 C11 C12 1.2(3) no . . . .
C10 C11 C12 C13 -0.4(4) no . . . .
C11 C12 C13 C14 -0.0(4) no . . . .
C11 C12 C13 C16 -179.7(2) no . . . .
C12 C13 C14 C15 -0.4(4) no . . . .
C16 C13 C14 C15 179.3(3) no . . . .
C13 C14 C15 C10 1.1(3) no . . . .

loop_
_geom_contact_atom_site_label_1
_geom_contact_atom_site_label_2
_geom_contact_distance
_geom_contact_publ_flag
_geom_contact_site_symmetry_1
_geom_contact_site_symmetry_2
S1 O2 2.8961(13) no . .
S1 C8 3.221(3) no . .
F1 O1 3.5636(14) no . .
F1 C4 2.867(2) no . .
F1 C5 3.161(3) no . .
F2 O1 2.8293(16) no . .
F2 N1 3.0246(18) no . .
F2 C1 3.0616(17) no . .
F2 C4 2.925(3) no . .
F2 C9 3.224(3) no . .
F2 C10 3.537(2) no . .
F2 C11 3.168(3) no . .
F3 O1 2.7574(16) no . .
O1 C9 2.782(2) no . .
O2 O4 2.9720(19) no . .
O2 C2 3.5086(19) no . .
O2 C9 3.556(2) no . .
O2 C10 2.987(3) no . .
O2 C15 2.858(3) no . .
O3 C8 2.838(3) no . .
O3 C9 2.885(3) no . .
O3 C11 2.934(3) no . .
O4 C1 3.138(3) no . .
O4 C15 2.982(3) no . .
N1 C2 2.744(3) no . .
N1 C3 3.435(2) no . .
N1 C11 3.471(3) no . .
N1 C15 3.593(3) no . .
C1 C3 3.193(2) no . .
C1 C4 2.830(3) no . .
C1 C10 3.047(3) no . .
C1 C15 3.427(3) no . .
C3 C5 3.355(3) no . .
C3 C9 3.344(3) no . .
C4 C7 2.763(3) no . .
C5 C8 2.794(3) no . .
C6 C9 2.779(3) no . .
C10 C13 2.778(4) no . .
C11 C14 2.776(3) no . .
C12 C15 2.789(3) no . .
F1 F1 2.7995(17) no . 2_766
F1 O3 3.593(3) no . 1_655
F1 C10 3.560(3) no . 1_655
F1 C11 3.530(3) no . 1_655
F2 C11 3.342(2) no . 2_666
F2 C16 3.552(4) no . 2_656
F3 C6 3.317(2) no . 1_545
F3 C10 3.521(3) no . 1_655
F3 C14 3.283(3) no . 1_655
F3 C15 3.222(3) no . 1_655
F3 C16 3.310(4) no . 2_656
O1 O1 3.1201(14) no . 2_655
O1 O2 3.1470(18) no . 2_655
O1 C1 3.5523(19) no . 2_655
O1 C6 3.345(3) no . 2_665
O1 C7 3.201(3) no . 2_665
O2 O1 3.1470(18) no . 2_655
O2 O4 3.4720(19) no . 2_555
O2 C7 3.499(3) no . 1_545
O2 C15 3.3094(18) no . 2_555
O3 F1 3.593(3) no . 1_455
O3 C16 3.560(3) no . 1_565
O4 O2 3.4720(19) no . 2_555
O4 C2 3.587(3) no . 1_455
O4 C8 3.400(2) no . 2_565
O4 C15 3.495(2) no . 2_555
C1 O1 3.5523(19) no . 2_655
C1 C6 3.320(3) no . 2_665
C2 O4 3.587(3) no . 1_655
C2 C7 3.563(3) no . 2_665
C6 F3 3.317(2) no . 1_565
C6 O1 3.345(3) no . 2_665
C6 C1 3.320(3) no . 2_665
C7 O1 3.201(3) no . 2_665
C7 O2 3.499(3) no . 1_565
C7 C2 3.563(3) no . 2_665
C8 O4 3.400(2) no . 2_565
C10 F1 3.560(3) no . 1_455
C10 F3 3.521(3) no . 1_455
C11 F1 3.530(3) no . 1_455
C11 F2 3.342(2) no . 2_666
C14 F3 3.283(3) no . 1_455
C15 F3 3.222(3) no . 1_455
C15 O2 3.3094(18) no . 2_555
C15 O4 3.495(2) no . 2_555
C16 F2 3.552(4) no . 2_656
C16 F3 3.310(4) no . 2_656
C16 O3 3.560(3) no . 1_545
S1 H8 2.9173 no . .
S1 H11 2.8018 no . .
S1 H15 2.8533 no . .
F1 H2 2.5514 no . .
F1 H5 2.9657 no . .
F2 H2 3.2033 no . .
F2 H11 2.9974 no . .
F3 H2 2.5825 no . .
O2 H15 2.5565 no . .
O3 H8 2.4053 no . .
O3 H11 2.5885 no . .
O4 H8 3.3934 no . .
O4 H15 2.6507 no . .
N1 H8 2.6846 no . .
N1 H11 3.4519 no . .
C1 H2 3.1884 no . .
C1 H15 3.3713 no . .
C2 H5 2.6948 no . .
C3 H5 3.3931 no . .
C4 H6 3.2617 no . .
C4 H8 3.2706 no . .
C5 H2 2.6040 no . .
C5 H7 3.2504 no . .
C6 H8 3.2771 no . .
C7 H5 3.2549 no . .
C8 H6 3.2753 no . .
C9 H2 3.2335 no . .
C9 H5 3.2708 no . .
C9 H7 3.2539 no . .
C10 H12 3.2489 no . .
C10 H14 3.2436 no . .
C11 H15 3.2911 no . .
C12 H14 3.2496 no . .
C12 H16A 2.5603 no . .
C12 H16B 3.1426 no . .
C12 H16C 3.1460 no . .
C13 H11 3.2824 no . .
C13 H15 3.2838 no . .
C14 H12 3.2502 no . .
C14 H16A 3.3048 no . .
C14 H16B 2.7608 no . .
C14 H16C 2.7608 no . .
C15 H11 3.2889 no . .
C16 H12 2.6738 no . .
C16 H14 2.6564 no . .
H2 H5 2.4539 no . .
H5 H6 2.3386 no . .
H6 H7 2.3275 no . .
H7 H8 2.3455 no . .
H11 H12 2.3352 no . .
H12 H16A 2.3466 no . .
H12 H16B 3.3332 no . .
H12 H16C 3.3367 no . .
H14 H15 2.3397 no . .
H14 H16A 3.5872 no . .
H14 H16B 2.7033 no . .
H14 H16C 2.6975 no . .
S1 H2 3.2268 no . 1_455
S1 H5 3.4678 no . 1_455
F1 H11 3.4987 no . 2_666
F1 H12 3.4216 no . 2_666
F2 H11 2.6608 no . 2_666
F2 H12 3.1792 no . 2_666
F2 H16A 3.4171 no . 2_656
F2 H16B 3.5032 no . 2_656
F2 H16C 3.1571 no . 2_656
F3 H6 2.5283 no . 1_545
F3 H7 3.4240 no . 1_545
F3 H15 3.4994 no . 1_655
F3 H16A 3.0156 no . 2_656
F3 H16B 2.8853 no . 2_656
F3 H16C 3.5216 no . 2_656
O1 H6 3.5443 no . 1_545
O1 H6 3.2895 no . 2_665
O1 H7 3.0806 no . 1_545
O1 H7 3.0269 no . 2_665
O2 H2 3.1726 no . 2_655
O2 H6 3.0769 no . 2_665
O2 H7 2.6186 no . 1_545
O2 H15 2.5090 no . 2_555
O3 H2 3.5425 no . 1_455
O3 H5 2.8192 no . 1_455
O3 H14 2.9445 no . 1_565
O3 H16B 3.5443 no . 1_565
O3 H16C 2.8350 no . 1_565
O4 H2 2.5902 no . 1_455
O4 H5 3.2997 no . 1_455
O4 H8 2.6625 no . 2_565
O4 H14 3.2859 no . 2_555
O4 H15 2.7917 no . 2_555
C1 H6 3.0510 no . 2_665
C1 H7 3.0767 no . 1_545
C1 H15 3.4890 no . 2_555
C2 H7 3.5422 no . 2_665
C4 H12 3.3437 no . 2_666
C5 H12 3.5102 no . 2_666
C5 H14 3.4010 no . 1_665
C6 H12 3.5962 no . 2_666
C6 H14 3.4092 no . 1_665
C6 H16A 2.9495 no . 2_666
C7 H2 3.2670 no . 2_665
C7 H12 3.5631 no . 2_666
C7 H16A 2.9749 no . 2_666
C8 H2 3.3803 no . 2_665
C8 H12 3.4447 no . 2_666
C8 H14 3.4477 no . 1_565
C9 H12 3.2916 no . 2_666
C10 H2 3.4805 no . 1_455
C11 H11 3.3930 no . 2_666
C12 H16C 3.1712 no . 2_656
C14 H6 3.1908 no . 1_445
C14 H7 3.4970 no . 1_545
C14 H8 3.2172 no . 1_545
C15 H2 3.5547 no . 1_455
C15 H6 3.5839 no . 1_445
C15 H7 3.4287 no . 1_545
C15 H15 3.4853 no . 2_555
H2 S1 3.2268 no . 1_655
H2 O2 3.1726 no . 2_655
H2 O3 3.5425 no . 1_655
H2 O4 2.5902 no . 1_655
H2 C7 3.2670 no . 2_665
H2 C8 3.3803 no . 2_665
H2 C10 3.4805 no . 1_655
H2 C15 3.5547 no . 1_655
H2 H7 3.1526 no . 2_665
H2 H8 3.3258 no . 2_665
H2 H15 3.3880 no . 1_655
H5 S1 3.4678 no . 1_655
H5 O3 2.8192 no . 1_655
H5 O4 3.2997 no . 1_655
H5 H14 2.7659 no . 1_665
H5 H16B 3.5392 no . 1_665
H6 F3 2.5283 no . 1_565
H6 O1 3.5443 no . 1_565
H6 O1 3.2895 no . 2_665
H6 O2 3.0769 no . 2_665
H6 C1 3.0510 no . 2_665
H6 C14 3.1908 no . 1_665
H6 C15 3.5839 no . 1_665
H6 H14 2.7794 no . 1_665
H6 H15 3.4969 no . 1_665
H6 H16A 2.9801 no . 2_666
H7 F3 3.4240 no . 1_565
H7 O1 3.0806 no . 1_565
H7 O1 3.0269 no . 2_665
H7 O2 2.6186 no . 1_565
H7 C1 3.0767 no . 1_565
H7 C2 3.5422 no . 2_665
H7 C14 3.4970 no . 1_565
H7 C15 3.4287 no . 1_565
H7 H2 3.1526 no . 2_665
H7 H15 3.5473 no . 1_565
H7 H16A 3.0260 no . 2_666
H8 O4 2.6625 no . 2_565
H8 C14 3.2172 no . 1_565
H8 H2 3.3258 no . 2_665
H8 H14 2.7118 no . 1_565
H11 F1 3.4987 no . 2_666
H11 F2 2.6608 no . 2_666
H11 C11 3.3930 no . 2_666
H11 H11 2.6963 no . 2_666
H11 H12 3.4665 no . 2_666
H11 H16C 3.5059 no . 1_565
H12 F1 3.4216 no . 2_666
H12 F2 3.1792 no . 2_666
H12 C4 3.3437 no . 2_666
H12 C5 3.5102 no . 2_666
H12 C6 3.5962 no . 2_666
H12 C7 3.5631 no . 2_666
H12 C8 3.4447 no . 2_666
H12 C9 3.2916 no . 2_666
H12 H11 3.4665 no . 2_666
H12 H16C 2.9112 no . 2_656
H14 O3 2.9445 no . 1_545
H14 O4 3.2859 no . 2_555
H14 C5 3.4010 no . 1_445
H14 C6 3.4092 no . 1_445
H14 C8 3.4477 no . 1_545
H14 H5 2.7659 no . 1_445
H14 H6 2.7794 no . 1_445
H14 H8 2.7118 no . 1_545
H15 F3 3.4994 no . 1_455
H15 O2 2.5090 no . 2_555
H15 O4 2.7917 no . 2_555
H15 C1 3.4890 no . 2_555
H15 C15 3.4853 no . 2_555
H15 H2 3.3880 no . 1_455
H15 H6 3.4969 no . 1_445
H15 H7 3.5473 no . 1_545
H15 H15 2.6004 no . 2_555
H16A F2 3.4171 no . 2_656
H16A F3 3.0156 no . 2_656
H16A C6 2.9495 no . 2_666
H16A C7 2.9749 no . 2_666
H16A H6 2.9801 no . 2_666
H16A H7 3.0260 no . 2_666
H16A H16C 3.5452 no . 2_656
H16B F2 3.5032 no . 2_656
H16B F3 2.8853 no . 2_656
H16B O3 3.5443 no . 1_545
H16B H5 3.5392 no . 1_445
H16B H16B 2.9552 no . 2_556
H16C F2 3.1571 no . 2_656
H16C F3 3.5216 no . 2_656
H16C O3 2.8350 no . 1_545
H16C C12 3.1712 no . 2_656
H16C H11 3.5059 no . 1_545
H16C H12 2.9112 no . 2_656
H16C H16A 3.5452 no . 2_656

#==============================================================================

#==============================================================================
# Additional structures and associated data_? identifiers
# should be added at this point if there is more than one 
# structure analysis in the CIF.

#==============================================================================
#     End of CIF
#==============================================================================
####################################################################### 
# 
# This file contains crystal structure data downloaded from the 
# Cambridge Structural Database (CSD) hosted by the Cambridge 
# Crystallographic Data Centre (CCDC).
# 
# Full information about CCDC data access policies and citation 
# guidelines are available at http://www.ccdc.cam.ac.uk/access/V1 
# 
# Audit and citation data items may have been added by the CCDC. 
# Please retain this information to preserve the provenance of 
# this file and to allow appropriate attribution of the data. 
# 
#######################################################################

data_170512plakesh1
_database_code_depnum_ccdc_archive 'CCDC 1575063'
_audit_update_record             
;
2017-09-16 deposited with the CCDC.
2018-02-19 downloaded from the CCDC.
;

#==============================================================================
# CHEMICAL DATA

_chemical_formula_sum            'C25 H22 F3 N O3 S'
_chemical_formula_moiety         'C25 H22 F3 N O3 S'
_chemical_formula_weight         473.51
_chemical_melting_point          ?

#==============================================================================
# CRYSTAL DATA
_symmetry_cell_setting           orthorhombic
_symmetry_space_group_name_H-M   'P b c a'
_symmetry_space_group_name_Hall  '-P 2ac 2ab'
_symmetry_Int_Tables_number      61
loop_
_symmetry_equiv_pos_site_id
_symmetry_equiv_pos_as_xyz
1 +X,+Y,+Z
2 1/2-X,1/2+Y,+Z
3 +X,1/2-Y,1/2+Z
4 1/2-X,-Y,1/2+Z
5 -X,-Y,-Z
6 1/2+X,1/2-Y,-Z
7 -X,1/2+Y,1/2-Z
8 1/2+X,+Y,1/2-Z
#------------------------------------------------------------------------------
_cell_length_a                   16.8152(3)
_cell_length_b                   15.0512(3)
_cell_length_c                   17.5637(4)
_cell_angle_alpha                90.0000
_cell_angle_beta                 90.0000
_cell_angle_gamma                90.0000
_cell_volume                     4445.18(16)
_cell_formula_units_Z            8
_cell_measurement_reflns_used    34842
_cell_measurement_theta_min      3.01
_cell_measurement_theta_max      27.43
_cell_measurement_temperature    173
#------------------------------------------------------------------------------
_exptl_crystal_description       block
_exptl_crystal_colour            colorless
_exptl_crystal_size_max          0.200
_exptl_crystal_size_mid          0.200
_exptl_crystal_size_min          0.200
_exptl_crystal_density_diffrn    1.415
_exptl_crystal_density_meas      ?
_exptl_crystal_density_method    'not measured'
_exptl_crystal_F_000             1968.00
_exptl_absorpt_coefficient_mu    0.199
_exptl_absorpt_correction_type   multi-scan
_exptl_absorpt_process_details   'ABSCOR (Rigaku, 1995)'
_exptl_absorpt_correction_T_min  0.879
_exptl_absorpt_correction_T_max  0.961

#==============================================================================
# EXPERIMENTAL DATA

_diffrn_ambient_temperature      173
_diffrn_radiation_type           'Mo K\a'
_diffrn_radiation_wavelength     0.71075
_diffrn_measurement_device_type  'Rigaku R-AXIS RAPID'
_diffrn_measurement_method       \w
_diffrn_detector_area_resol_mean 10.000
_diffrn_reflns_number            40949
_diffrn_reflns_av_R_equivalents  0.0274
_diffrn_reflns_theta_max         27.43
_diffrn_reflns_theta_full        27.43
_diffrn_measured_fraction_theta_max 0.998
_diffrn_measured_fraction_theta_full 0.998
_diffrn_reflns_limit_h_min       -21
_diffrn_reflns_limit_h_max       21
_diffrn_reflns_limit_k_min       -19
_diffrn_reflns_limit_k_max       19
_diffrn_reflns_limit_l_min       -22
_diffrn_reflns_limit_l_max       22
_diffrn_standards_number         0
_diffrn_standards_interval_count .
_diffrn_standards_decay_%        ?

#==============================================================================
# REFINEMENT DATA

_refine_special_details          
;
    Refinement was performed using all reflections. The weighted 
    R-factor (wR) and goodness of fit (S) are based on F^2^.
    R-factor (gt) are based on F. The threshold expression of
    F^2^ > 2.0 sigma(F^2^) is used only for calculating R-factor (gt).
;
_reflns_number_total             5057
_reflns_number_gt                4162
_reflns_threshold_expression     F^2^>2.0\s(F^2^)
_refine_ls_structure_factor_coef Fsqd
_refine_ls_R_factor_gt           0.0447
_refine_ls_wR_factor_ref         0.1214
_refine_ls_number_restraints     0
_refine_ls_hydrogen_treatment    constr
_refine_ls_number_reflns         5057
_refine_ls_number_parameters     298
_refine_ls_goodness_of_fit_ref   1.135
_refine_ls_weighting_scheme      calc
_refine_ls_weighting_details     
'w = 1/[\s^2^(Fo^2^)+(0.0607P)^2^+1.7845P] where P=(Fo^2^+2Fc^2^)/3'
_atom_sites_solution_hydrogens   geom
_atom_sites_solution_primary     direct
_atom_sites_solution_secondary   difmap
_refine_ls_shift/su_max          0.001
_refine_diff_density_max         0.370
_refine_diff_density_min         -0.440
_refine_ls_extinction_method     none
_refine_ls_extinction_coef       ?

loop_
_atom_type_symbol
_atom_type_description
_atom_type_scat_dispersion_real
_atom_type_scat_dispersion_imag
_atom_type_scat_source
C C 0.0033 0.0016
;
International Tables for Crystallography
(1992, Vol. C, Tables 4.2.6.8 and 6.1.1.4)
;
H H 0.0000 0.0000
;
International Tables for Crystallography
(1992, Vol. C, Table 6.1.1.4)
;
F F 0.0171 0.0103
;
International Tables for Crystallography
(1992, Vol. C, Tables 4.2.6.8 and 6.1.1.4)
;
N N 0.0061 0.0033
;
International Tables for Crystallography
(1992, Vol. C, Tables 4.2.6.8 and 6.1.1.4)
;
O O 0.0106 0.0060
;
International Tables for Crystallography
(1992, Vol. C, Tables 4.2.6.8 and 6.1.1.4)
;
S S 0.1246 0.1234
;
International Tables for Crystallography
(1992, Vol. C, Tables 4.2.6.8 and 6.1.1.4)
;

#==============================================================================
# ATOMIC COORDINATES AND THERMAL PARAMETERS

loop_
_atom_site_label
_atom_site_type_symbol
_atom_site_fract_x
_atom_site_fract_y
_atom_site_fract_z
_atom_site_U_iso_or_equiv
_atom_site_adp_type
_atom_site_occupancy
_atom_site_symmetry_multiplicity
_atom_site_calc_flag
_atom_site_refinement_flags
_atom_site_disorder_assembly
_atom_site_disorder_group
S1 S 0.97395(2) 0.35773(3) 0.62935(2) 0.02474(12) Uani 1.0 8 d . . .
F1 F 1.00103(9) 0.23075(9) 0.86068(9) 0.0601(4) Uani 1.0 8 d . . .
F2 F 0.98394(8) 0.30171(10) 0.96563(8) 0.0557(4) Uani 1.0 8 d . . .
F3 F 1.09486(8) 0.31215(10) 0.90626(8) 0.0560(4) Uani 1.0 8 d . . .
O1 O 0.99959(7) 0.46062(8) 0.89755(7) 0.0299(3) Uani 1.0 8 d . . .
O2 O 0.97540(7) 0.27108(9) 0.66281(7) 0.0334(3) Uani 1.0 8 d . . .
O3 O 1.04478(7) 0.39591(9) 0.59749(7) 0.0334(3) Uani 1.0 8 d . . .
N1 N 0.94520(8) 0.42726(10) 0.69590(8) 0.0246(3) Uani 1.0 8 d . . .
C1 C 0.88236(9) 0.40262(11) 0.74789(10) 0.0249(4) Uani 1.0 8 d . . .
C2 C 0.80311(10) 0.40835(12) 0.72465(11) 0.0306(4) Uani 1.0 8 d . . .
C3 C 0.74258(11) 0.38713(13) 0.77538(12) 0.0351(5) Uani 1.0 8 d . . .
C4 C 0.76093(11) 0.36196(13) 0.84908(12) 0.0367(5) Uani 1.0 8 d . . .
C5 C 0.83953(11) 0.35918(13) 0.87314(11) 0.0330(4) Uani 1.0 8 d . . .
C6 C 0.90137(10) 0.37940(11) 0.82277(10) 0.0253(4) Uani 1.0 8 d . . .
C7 C 0.98687(10) 0.38574(12) 0.84962(10) 0.0266(4) Uani 1.0 8 d . . .
C8 C 1.01569(12) 0.30710(14) 0.89609(12) 0.0387(5) Uani 1.0 8 d . . .
C9 C 0.99519(10) 0.54498(12) 0.85878(10) 0.0276(4) Uani 1.0 8 d . . .
C10 C 1.05935(9) 0.55675(11) 0.79934(9) 0.0233(4) Uani 1.0 8 d . . .
C11 C 1.04528(10) 0.54485(11) 0.72516(10) 0.0254(4) Uani 1.0 8 d . . .
C12 C 0.96631(10) 0.52296(12) 0.68897(10) 0.0268(4) Uani 1.0 8 d . . .
C13 C 1.14024(9) 0.58070(11) 0.82736(10) 0.0249(4) Uani 1.0 8 d . . .
C14 C 1.16532(11) 0.55493(12) 0.90002(11) 0.0308(4) Uani 1.0 8 d . . .
C15 C 1.24081(11) 0.57757(13) 0.92609(12) 0.0364(5) Uani 1.0 8 d . . .
C16 C 1.29201(11) 0.62606(13) 0.88070(12) 0.0365(5) Uani 1.0 8 d . . .
C17 C 1.26756(11) 0.65314(13) 0.80915(12) 0.0367(5) Uani 1.0 8 d . . .
C18 C 1.19203(11) 0.63132(12) 0.78260(11) 0.0308(4) Uani 1.0 8 d . . .
C19 C 0.89910(9) 0.35934(11) 0.55876(9) 0.0236(4) Uani 1.0 8 d . . .
C20 C 0.89896(10) 0.42557(12) 0.50360(9) 0.0271(4) Uani 1.0 8 d . . .
C21 C 0.83565(10) 0.43171(12) 0.45342(9) 0.0287(4) Uani 1.0 8 d . . .
C22 C 0.77187(10) 0.37299(12) 0.45772(9) 0.0280(4) Uani 1.0 8 d . . .
C23 C 0.77400(10) 0.30570(12) 0.51217(10) 0.0294(4) Uani 1.0 8 d . . .
C24 C 0.83717(10) 0.29826(11) 0.56266(10) 0.0275(4) Uani 1.0 8 d . . .
C25 C 0.70020(12) 0.38393(16) 0.40712(12) 0.0418(5) Uani 1.0 8 d . . .
H2 H 0.7906 0.4267 0.6743 0.0367 Uiso 1.0 8 calc R . .
H3 H 0.6886 0.3899 0.7595 0.0422 Uiso 1.0 8 calc R . .
H4 H 0.7195 0.3465 0.8834 0.0440 Uiso 1.0 8 calc R . .
H5 H 0.8514 0.3434 0.9243 0.0396 Uiso 1.0 8 calc R . .
H7 H 1.0219 0.3918 0.8039 0.0319 Uiso 1.0 8 calc R . .
H9A H 0.9997 0.5933 0.8968 0.0331 Uiso 1.0 8 calc R . .
H9B H 0.9425 0.5503 0.8340 0.0331 Uiso 1.0 8 calc R . .
H11 H 1.0895 0.5508 0.6918 0.0304 Uiso 1.0 8 calc R . .
H12A H 0.9243 0.5591 0.7134 0.0322 Uiso 1.0 8 calc R . .
H12B H 0.9682 0.5392 0.6344 0.0322 Uiso 1.0 8 calc R . .
H14 H 1.1306 0.5217 0.9318 0.0369 Uiso 1.0 8 calc R . .
H15 H 1.2573 0.5595 0.9755 0.0437 Uiso 1.0 8 calc R . .
H16 H 1.3437 0.6407 0.8985 0.0438 Uiso 1.0 8 calc R . .
H17 H 1.3025 0.6868 0.7780 0.0441 Uiso 1.0 8 calc R . .
H18 H 1.1755 0.6510 0.7337 0.0370 Uiso 1.0 8 calc R . .
H20 H 0.9420 0.4663 0.5003 0.0325 Uiso 1.0 8 calc R . .
H21 H 0.8358 0.4767 0.4155 0.0345 Uiso 1.0 8 calc R . .
H23 H 0.7315 0.2642 0.5148 0.0353 Uiso 1.0 8 calc R . .
H24 H 0.8381 0.2520 0.5994 0.0330 Uiso 1.0 8 calc R . .
H25A H 0.6617 0.3368 0.4181 0.0502 Uiso 1.0 8 calc R . .
H25B H 0.6757 0.4420 0.4166 0.0502 Uiso 1.0 8 calc R . .
H25C H 0.7166 0.3802 0.3537 0.0502 Uiso 1.0 8 calc R . .


loop_
_atom_site_aniso_label
_atom_site_aniso_U_11
_atom_site_aniso_U_22
_atom_site_aniso_U_33
_atom_site_aniso_U_12
_atom_site_aniso_U_13
_atom_site_aniso_U_23
S1 0.0228(2) 0.0253(3) 0.0261(3) -0.00040(16) -0.00093(15) 0.00100(16)
F1 0.0808(10) 0.0279(7) 0.0717(10) 0.0044(7) -0.0239(8) 0.0033(7)
F2 0.0671(9) 0.0598(9) 0.0400(7) -0.0070(7) -0.0050(6) 0.0250(7)
F3 0.0420(7) 0.0577(9) 0.0684(10) 0.0085(6) -0.0180(6) 0.0169(7)
O1 0.0349(7) 0.0312(7) 0.0235(6) -0.0068(6) -0.0006(5) 0.0001(5)
O2 0.0360(7) 0.0273(7) 0.0370(8) 0.0042(6) -0.0045(6) 0.0036(6)
O3 0.0240(6) 0.0402(8) 0.0359(7) -0.0026(6) 0.0032(5) -0.0008(6)
N1 0.0256(7) 0.0244(7) 0.0239(7) -0.0043(6) -0.0002(6) 0.0006(6)
C1 0.0247(8) 0.0221(8) 0.0279(9) -0.0030(7) 0.0010(7) -0.0007(7)
C2 0.0268(9) 0.0290(10) 0.0359(10) 0.0007(7) -0.0036(7) -0.0004(8)
C3 0.0237(9) 0.0317(10) 0.0501(12) -0.0011(8) 0.0004(8) -0.0046(9)
C4 0.0307(9) 0.0345(10) 0.0449(11) -0.0072(8) 0.0109(8) -0.0037(9)
C5 0.0349(10) 0.0331(10) 0.0310(10) -0.0057(8) 0.0053(8) 0.0014(8)
C6 0.0251(8) 0.0213(8) 0.0294(9) -0.0019(7) 0.0017(7) -0.0005(7)
C7 0.0282(9) 0.0263(9) 0.0254(8) -0.0008(7) -0.0001(7) 0.0015(7)
C8 0.0410(11) 0.0352(11) 0.0399(11) -0.0003(9) -0.0076(9) 0.0074(9)
C9 0.0270(8) 0.0280(9) 0.0278(9) -0.0004(7) 0.0028(7) -0.0027(7)
C10 0.0235(8) 0.0171(8) 0.0292(9) 0.0013(6) 0.0016(6) -0.0007(6)
C11 0.0249(8) 0.0218(9) 0.0294(9) -0.0016(7) 0.0029(7) 0.0006(7)
C12 0.0298(9) 0.0235(9) 0.0271(9) -0.0008(7) -0.0023(7) 0.0033(7)
C13 0.0240(8) 0.0201(8) 0.0306(9) 0.0010(7) 0.0004(7) -0.0052(7)
C14 0.0306(9) 0.0270(9) 0.0348(10) 0.0004(8) -0.0029(7) -0.0009(7)
C15 0.0344(10) 0.0326(10) 0.0422(11) 0.0075(8) -0.0105(8) -0.0060(8)
C16 0.0223(9) 0.0334(11) 0.0538(12) 0.0028(8) -0.0037(8) -0.0164(9)
C17 0.0279(9) 0.0344(10) 0.0479(12) -0.0067(8) 0.0084(8) -0.0118(9)
C18 0.0301(9) 0.0294(10) 0.0331(9) -0.0026(7) 0.0037(7) -0.0058(8)
C19 0.0234(8) 0.0255(9) 0.0219(8) 0.0005(7) 0.0007(6) -0.0017(7)
C20 0.0275(8) 0.0290(9) 0.0249(8) -0.0044(7) 0.0053(7) 0.0014(7)
C21 0.0335(9) 0.0313(10) 0.0214(8) 0.0027(8) 0.0037(7) 0.0038(7)
C22 0.0283(9) 0.0314(9) 0.0243(9) 0.0043(7) -0.0010(7) -0.0038(7)
C23 0.0285(9) 0.0271(9) 0.0326(10) -0.0055(7) -0.0015(7) -0.0008(7)
C24 0.0312(9) 0.0241(9) 0.0272(9) -0.0033(7) -0.0011(7) 0.0029(7)
C25 0.0366(11) 0.0511(13) 0.0377(11) 0.0013(10) -0.0098(8) 0.0036(9)

#==============================================================================
_computing_data_collection       'RAPID AUTO (Rigaku, ????)'
_computing_cell_refinement       'RAPID AUTO'
_computing_data_reduction        'RAPID AUTO'
_computing_structure_solution    'SIR2004 (Burla, et al., 2005)'
_computing_structure_refinement  'SHELXL97 (Sheldrick, 2008)'
_computing_publication_material  'CrystalStructure 4.0 (Rigaku, 2010)'
_computing_molecular_graphics    'CrystalStructure 4.0'

#==============================================================================
# MOLECULAR GEOMETRY

_geom_special_details            
;
    ENTER SPECIAL DETAILS OF THE MOLECULAR GEOMETRY
;

loop_
_geom_bond_atom_site_label_1
_geom_bond_atom_site_label_2
_geom_bond_distance
_geom_bond_publ_flag
_geom_bond_site_symmetry_1
_geom_bond_site_symmetry_2
S1 O2 1.4307(14) yes . .
S1 O3 1.4359(13) yes . .
S1 N1 1.6417(15) yes . .
S1 C19 1.7669(16) yes . .
F1 C8 1.330(3) yes . .
F2 C8 1.335(3) yes . .
F3 C8 1.345(3) yes . .
O1 C7 1.423(3) yes . .
O1 C9 1.443(3) yes . .
N1 C1 1.445(3) yes . .
N1 C12 1.488(3) yes . .
C1 C2 1.396(3) yes . .
C1 C6 1.398(3) yes . .
C2 C3 1.390(3) yes . .
C3 C4 1.384(3) yes . .
C4 C5 1.388(3) yes . .
C5 C6 1.399(3) yes . .
C6 C7 1.516(3) yes . .
C7 C8 1.517(3) yes . .
C9 C10 1.512(3) yes . .
C10 C11 1.336(3) yes . .
C10 C13 1.491(3) yes . .
C11 C12 1.509(3) yes . .
C13 C14 1.399(3) yes . .
C13 C18 1.399(3) yes . .
C14 C15 1.392(3) yes . .
C15 C16 1.382(3) yes . .
C16 C17 1.384(3) yes . .
C17 C18 1.392(3) yes . .
C19 C20 1.390(3) yes . .
C19 C24 1.391(3) yes . .
C20 C21 1.385(3) yes . .
C21 C22 1.392(3) yes . .
C22 C23 1.393(3) yes . .
C22 C25 1.506(3) yes . .
C23 C24 1.388(3) yes . .
C2 H2 0.950 no . .
C3 H3 0.950 no . .
C4 H4 0.950 no . .
C5 H5 0.950 no . .
C7 H7 1.000 no . .
C9 H9A 0.990 no . .
C9 H9B 0.990 no . .
C11 H11 0.950 no . .
C12 H12A 0.990 no . .
C12 H12B 0.990 no . .
C14 H14 0.950 no . .
C15 H15 0.950 no . .
C16 H16 0.950 no . .
C17 H17 0.950 no . .
C18 H18 0.950 no . .
C20 H20 0.950 no . .
C21 H21 0.950 no . .
C23 H23 0.950 no . .
C24 H24 0.950 no . .
C25 H25A 0.980 no . .
C25 H25B 0.980 no . .
C25 H25C 0.980 no . .

loop_
_geom_angle_atom_site_label_1
_geom_angle_atom_site_label_2
_geom_angle_atom_site_label_3
_geom_angle
_geom_angle_publ_flag
_geom_angle_site_symmetry_1
_geom_angle_site_symmetry_2
_geom_angle_site_symmetry_3
O2 S1 O3 120.71(8) yes . . .
O2 S1 N1 107.08(8) yes . . .
O2 S1 C19 108.23(8) yes . . .
O3 S1 N1 105.46(8) yes . . .
O3 S1 C19 108.17(8) yes . . .
N1 S1 C19 106.33(8) yes . . .
C7 O1 C9 114.21(13) yes . . .
S1 N1 C1 120.11(12) yes . . .
S1 N1 C12 119.24(12) yes . . .
C1 N1 C12 118.32(14) yes . . .
N1 C1 C2 119.82(16) yes . . .
N1 C1 C6 119.44(14) yes . . .
C2 C1 C6 120.58(16) yes . . .
C1 C2 C3 119.82(18) yes . . .
C2 C3 C4 119.96(18) yes . . .
C3 C4 C5 120.36(18) yes . . .
C4 C5 C6 120.58(18) yes . . .
C1 C6 C5 118.65(16) yes . . .
C1 C6 C7 119.59(15) yes . . .
C5 C6 C7 121.46(16) yes . . .
O1 C7 C6 112.11(14) yes . . .
O1 C7 C8 104.57(15) yes . . .
C6 C7 C8 114.91(15) yes . . .
F1 C8 F2 107.53(18) yes . . .
F1 C8 F3 107.12(17) yes . . .
F1 C8 C7 111.31(17) yes . . .
F2 C8 F3 106.12(17) yes . . .
F2 C8 C7 114.31(17) yes . . .
F3 C8 C7 110.08(17) yes . . .
O1 C9 C10 113.11(14) yes . . .
C9 C10 C11 122.09(15) yes . . .
C9 C10 C13 116.84(14) yes . . .
C11 C10 C13 121.05(15) yes . . .
C10 C11 C12 126.58(16) yes . . .
N1 C12 C11 112.76(14) yes . . .
C10 C13 C14 120.61(15) yes . . .
C10 C13 C18 120.94(16) yes . . .
C14 C13 C18 118.43(16) yes . . .
C13 C14 C15 120.48(17) yes . . .
C14 C15 C16 120.51(19) yes . . .
C15 C16 C17 119.63(18) yes . . .
C16 C17 C18 120.38(18) yes . . .
C13 C18 C17 120.54(18) yes . . .
S1 C19 C20 120.01(13) yes . . .
S1 C19 C24 119.32(13) yes . . .
C20 C19 C24 120.47(15) yes . . .
C19 C20 C21 119.51(16) yes . . .
C20 C21 C22 121.02(16) yes . . .
C21 C22 C23 118.62(16) yes . . .
C21 C22 C25 121.00(17) yes . . .
C23 C22 C25 120.33(17) yes . . .
C22 C23 C24 121.11(16) yes . . .
C19 C24 C23 119.22(16) yes . . .
C1 C2 H2 120.090 no . . .
C3 C2 H2 120.091 no . . .
C2 C3 H3 120.018 no . . .
C4 C3 H3 120.024 no . . .
C3 C4 H4 119.819 no . . .
C5 C4 H4 119.825 no . . .
C4 C5 H5 119.720 no . . .
C6 C5 H5 119.704 no . . .
O1 C7 H7 108.336 no . . .
C6 C7 H7 108.337 no . . .
C8 C7 H7 108.336 no . . .
O1 C9 H9A 108.959 no . . .
O1 C9 H9B 108.948 no . . .
C10 C9 H9A 108.961 no . . .
C10 C9 H9B 108.964 no . . .
H9A C9 H9B 107.762 no . . .
C10 C11 H11 116.701 no . . .
C12 C11 H11 116.719 no . . .
N1 C12 H12A 109.040 no . . .
N1 C12 H12B 109.041 no . . .
C11 C12 H12A 109.030 no . . .
C11 C12 H12B 109.035 no . . .
H12A C12 H12B 107.819 no . . .
C13 C14 H14 119.767 no . . .
C15 C14 H14 119.756 no . . .
C14 C15 H15 119.748 no . . .
C16 C15 H15 119.738 no . . .
C15 C16 H16 120.184 no . . .
C17 C16 H16 120.182 no . . .
C16 C17 H17 119.810 no . . .
C18 C17 H17 119.807 no . . .
C13 C18 H18 119.732 no . . .
C17 C18 H18 119.728 no . . .
C19 C20 H20 120.245 no . . .
C21 C20 H20 120.243 no . . .
C20 C21 H21 119.489 no . . .
C22 C21 H21 119.490 no . . .
C22 C23 H23 119.442 no . . .
C24 C23 H23 119.446 no . . .
C19 C24 H24 120.397 no . . .
C23 C24 H24 120.385 no . . .
C22 C25 H25A 109.477 no . . .
C22 C25 H25B 109.476 no . . .
C22 C25 H25C 109.470 no . . .
H25A C25 H25B 109.473 no . . .
H25A C25 H25C 109.459 no . . .
H25B C25 H25C 109.472 no . . .

loop_
_geom_torsion_atom_site_label_1
_geom_torsion_atom_site_label_2
_geom_torsion_atom_site_label_3
_geom_torsion_atom_site_label_4
_geom_torsion
_geom_torsion_publ_flag
_geom_torsion_site_symmetry_1
_geom_torsion_site_symmetry_2
_geom_torsion_site_symmetry_3
_geom_torsion_site_symmetry_4
O2 S1 N1 C1 -40.54(12) no . . . .
O2 S1 N1 C12 157.07(9) no . . . .
O2 S1 C19 C20 -162.30(11) no . . . .
O2 S1 C19 C24 22.82(14) no . . . .
O3 S1 N1 C1 -170.28(10) no . . . .
O3 S1 N1 C12 27.33(12) no . . . .
O3 S1 C19 C20 -29.91(14) no . . . .
O3 S1 C19 C24 155.21(11) no . . . .
N1 S1 C19 C20 82.95(12) no . . . .
N1 S1 C19 C24 -91.93(12) no . . . .
C19 S1 N1 C1 74.99(12) no . . . .
C19 S1 N1 C12 -87.39(11) no . . . .
C7 O1 C9 C10 -63.87(17) no . . . .
C9 O1 C7 C6 -69.61(16) no . . . .
C9 O1 C7 C8 165.27(11) no . . . .
S1 N1 C1 C2 -79.47(17) no . . . .
S1 N1 C1 C6 105.13(15) no . . . .
S1 N1 C12 C11 -89.37(14) no . . . .
C1 N1 C12 C11 107.93(15) no . . . .
C12 N1 C1 C2 83.08(18) no . . . .
C12 N1 C1 C6 -92.33(17) no . . . .
N1 C1 C2 C3 -178.13(14) no . . . .
N1 C1 C6 C5 177.47(13) no . . . .
N1 C1 C6 C7 3.7(3) no . . . .
C2 C1 C6 C5 2.1(3) no . . . .
C2 C1 C6 C7 -171.71(14) no . . . .
C6 C1 C2 C3 -2.8(3) no . . . .
C1 C2 C3 C4 1.2(3) no . . . .
C2 C3 C4 C5 1.1(3) no . . . .
C3 C4 C5 C6 -1.7(3) no . . . .
C4 C5 C6 C1 0.1(3) no . . . .
C4 C5 C6 C7 173.84(16) no . . . .
C1 C6 C7 O1 104.90(17) no . . . .
C1 C6 C7 C8 -135.89(15) no . . . .
C5 C6 C7 O1 -68.7(2) no . . . .
C5 C6 C7 C8 50.5(3) no . . . .
O1 C7 C8 F1 174.60(14) no . . . .
O1 C7 C8 F2 52.54(19) no . . . .
O1 C7 C8 F3 -66.77(18) no . . . .
C6 C7 C8 F1 51.3(2) no . . . .
C6 C7 C8 F2 -70.8(2) no . . . .
C6 C7 C8 F3 169.89(14) no . . . .
O1 C9 C10 C11 100.56(17) no . . . .
O1 C9 C10 C13 -78.26(17) no . . . .
C9 C10 C11 C12 2.9(3) no . . . .
C9 C10 C13 C14 28.1(3) no . . . .
C9 C10 C13 C18 -150.20(14) no . . . .
C11 C10 C13 C14 -150.71(15) no . . . .
C11 C10 C13 C18 31.0(3) no . . . .
C13 C10 C11 C12 -178.29(14) no . . . .
C10 C11 C12 N1 -79.2(2) no . . . .
C10 C13 C14 C15 -179.85(14) no . . . .
C10 C13 C18 C17 -179.80(14) no . . . .
C14 C13 C18 C17 1.8(3) no . . . .
C18 C13 C14 C15 -1.5(3) no . . . .
C13 C14 C15 C16 0.2(3) no . . . .
C14 C15 C16 C17 0.8(3) no . . . .
C15 C16 C17 C18 -0.4(3) no . . . .
C16 C17 C18 C13 -0.9(3) no . . . .
S1 C19 C20 C21 -173.34(11) no . . . .
S1 C19 C24 C23 173.04(11) no . . . .
C20 C19 C24 C23 -1.8(3) no . . . .
C24 C19 C20 C21 1.5(3) no . . . .
C19 C20 C21 C22 0.5(3) no . . . .
C20 C21 C22 C23 -2.0(3) no . . . .
C20 C21 C22 C25 175.30(14) no . . . .
C21 C22 C23 C24 1.7(3) no . . . .
C25 C22 C23 C24 -175.66(15) no . . . .
C22 C23 C24 C19 0.2(3) no . . . .

loop_
_geom_contact_atom_site_label_1
_geom_contact_atom_site_label_2
_geom_contact_distance
_geom_contact_publ_flag
_geom_contact_site_symmetry_1
_geom_contact_site_symmetry_2
S1 C2 3.4110(18) no . .
S1 C11 3.4932(18) no . .
F1 O1 3.5200(19) no . .
F1 O2 3.554(2) no . .
F1 C5 3.341(3) no . .
F1 C6 2.874(3) no . .
F2 O1 2.687(2) no . .
F2 C5 3.047(3) no . .
F2 C6 3.097(3) no . .
F3 O1 2.7538(19) no . .
O1 C1 3.400(2) no . .
O1 C5 3.124(3) no . .
O1 C11 3.371(3) no . .
O1 C13 3.222(2) no . .
O1 C14 3.128(3) no . .
O2 C1 2.933(2) no . .
O2 C6 3.479(3) no . .
O2 C24 2.943(2) no . .
O3 C11 3.171(3) no . .
O3 C12 2.825(3) no . .
O3 C20 2.988(2) no . .
N1 C7 2.858(3) no . .
N1 C9 3.468(3) no . .
N1 C10 3.284(3) no . .
N1 C20 3.466(3) no . .
N1 C24 3.542(3) no . .
C1 C4 2.775(3) no . .
C1 C9 3.462(3) no . .
C1 C11 3.500(3) no . .
C1 C19 3.397(3) no . .
C2 C5 2.779(3) no . .
C2 C12 3.301(3) no . .
C2 C19 3.412(3) no . .
C2 C24 3.342(3) no . .
C3 C6 2.799(3) no . .
C5 C8 3.091(3) no . .
C6 C9 3.017(3) no . .
C6 C12 3.374(3) no . .
C7 C10 2.982(3) no . .
C7 C11 3.388(3) no . .
C7 C12 3.514(3) no . .
C9 C12 3.040(3) no . .
C9 C14 2.955(3) no . .
C11 C18 2.967(3) no . .
C12 C19 3.546(3) no . .
C13 C16 2.803(3) no . .
C14 C17 2.773(3) no . .
C15 C18 2.771(3) no . .
C19 C22 2.787(3) no . .
C20 C23 2.774(3) no . .
C21 C24 2.778(3) no . .
F1 C11 3.272(3) no . 7_746
F1 C12 3.293(3) no . 7_746
F2 C19 3.254(3) no . 3_555
F2 C24 3.355(3) no . 3_555
F3 C16 3.415(3) no . 2_745
F3 C23 3.337(3) no . 8_556
O2 C9 3.460(3) no . 7_746
O2 C10 3.345(3) no . 7_746
O2 C13 3.467(2) no . 7_746
O3 C20 3.357(3) no . 5_766
O3 C21 3.402(3) no . 5_766
C9 O2 3.460(3) no . 7_756
C9 C25 3.558(3) no . 4_665
C10 O2 3.345(3) no . 7_756
C11 F1 3.272(3) no . 7_756
C12 F1 3.293(3) no . 7_756
C12 C16 3.535(3) no . 8_456
C13 O2 3.467(2) no . 7_756
C15 C21 3.441(3) no . 8_556
C15 C24 3.577(3) no . 7_756
C16 F3 3.415(3) no . 2_755
C16 C12 3.535(3) no . 8_556
C16 C23 3.476(3) no . 7_756
C16 C24 3.525(3) no . 7_756
C17 C24 3.597(3) no . 7_756
C19 F2 3.254(3) no . 3_554
C20 O3 3.357(3) no . 5_766
C21 O3 3.402(3) no . 5_766
C21 C15 3.441(3) no . 8_456
C23 F3 3.337(3) no . 8_456
C23 C16 3.476(3) no . 7_746
C24 F2 3.355(3) no . 3_554
C24 C15 3.577(3) no . 7_746
C24 C16 3.525(3) no . 7_746
C24 C17 3.597(3) no . 7_746
C25 C9 3.558(3) no . 4_664
S1 H2 3.3476 no . .
S1 H7 3.2113 no . .
S1 H12A 3.4734 no . .
S1 H12B 2.7351 no . .
S1 H20 2.8451 no . .
S1 H24 2.8335 no . .
F1 H5 3.2327 no . .
F1 H7 2.6440 no . .
F2 H5 2.4262 no . .
F2 H7 3.2113 no . .
F3 H7 2.4845 no . .
F3 H14 3.2423 no . .
O1 H5 3.0885 no . .
O1 H14 2.4616 no . .
O2 H7 3.1706 no . .
O2 H24 2.5794 no . .
O3 H11 2.9571 no . .
O3 H12B 2.5949 no . .
O3 H20 2.6501 no . .
N1 H2 2.6272 no . .
N1 H7 2.3553 no . .
N1 H9B 3.0517 no . .
N1 H11 3.0573 no . .
N1 H20 3.4851 no . .
C1 H3 3.2692 no . .
C1 H5 3.2650 no . .
C1 H7 2.5496 no . .
C1 H9B 2.8724 no . .
C1 H12A 2.5322 no . .
C1 H12B 3.2069 no . .
C1 H24 3.5345 no . .
C2 H4 3.2585 no . .
C2 H12A 3.0559 no . .
C2 H24 3.2742 no . .
C3 H5 3.2589 no . .
C4 H2 3.2591 no . .
C5 H3 3.2615 no . .
C5 H7 3.3351 no . .
C5 H9B 3.4275 no . .
C6 H2 3.2827 no . .
C6 H4 3.2758 no . .
C6 H9B 2.6710 no . .
C6 H12A 3.3400 no . .
C7 H5 2.7039 no . .
C7 H9A 3.2393 no . .
C7 H9B 2.6012 no . .
C7 H14 3.4803 no . .
C8 H5 2.8588 no . .
C9 H7 2.5393 no . .
C9 H11 3.3343 no . .
C9 H12A 2.8264 no . .
C9 H14 2.6363 no . .
C10 H7 2.5630 no . .
C10 H12A 2.7277 no . .
C10 H12B 3.2884 no . .
C10 H14 2.6693 no . .
C10 H18 2.6753 no . .
C11 H7 2.7159 no . .
C11 H9A 3.1944 no . .
C11 H9B 2.5778 no . .
C11 H18 2.7149 no . .
C12 H2 3.3008 no . .
C12 H7 2.9746 no . .
C12 H9B 2.6107 no . .
C12 H20 3.4454 no . .
C13 H7 3.4951 no . .
C13 H9A 2.6663 no . .
C13 H9B 3.3579 no . .
C13 H11 2.5683 no . .
C13 H15 3.2775 no . .
C13 H17 3.2786 no . .
C14 H9A 2.8453 no . .
C14 H16 3.2659 no . .
C14 H18 3.2640 no . .
C15 H17 3.2479 no . .
C16 H14 3.2619 no . .
C16 H18 3.2625 no . .
C17 H15 3.2479 no . .
C18 H11 2.6427 no . .
C18 H14 3.2643 no . .
C18 H16 3.2666 no . .
C19 H2 2.9111 no . .
C19 H12B 3.2319 no . .
C19 H21 3.2537 no . .
C19 H23 3.2540 no . .
C20 H2 3.5084 no . .
C20 H12B 3.0917 no . .
C20 H24 3.2722 no . .
C21 H23 3.2533 no . .
C21 H25A 3.3142 no . .
C21 H25B 2.7707 no . .
C21 H25C 2.7707 no . .
C22 H20 3.2733 no . .
C22 H24 3.2790 no . .
C23 H2 3.3917 no . .
C23 H21 3.2537 no . .
C23 H25A 2.5525 no . .
C23 H25B 3.1232 no . .
C23 H25C 3.1521 no . .
C24 H2 2.8627 no . .
C24 H20 3.2714 no . .
C25 H21 2.6772 no . .
C25 H23 2.6645 no . .
H2 H3 2.3415 no . .
H2 H12A 3.0814 no . .
H2 H12B 3.5037 no . .
H2 H24 3.0465 no . .
H3 H4 2.3314 no . .
H4 H5 2.3319 no . .
H7 H9A 3.4644 no . .
H7 H9B 2.7845 no . .
H7 H11 3.3003 no . .
H7 H12A 3.4011 no . .
H7 H14 3.4945 no . .
H9A H12A 3.4994 no . .
H9A H14 2.5269 no . .
H9B H11 3.5125 no . .
H9B H12A 2.1443 no . .
H9B H12B 3.5359 no . .
H11 H12A 2.8067 no . .
H11 H12B 2.2825 no . .
H11 H18 2.2154 no . .
H12B H20 2.6348 no . .
H14 H15 2.3347 no . .
H15 H16 2.3307 no . .
H16 H17 2.3335 no . .
H17 H18 2.3355 no . .
H20 H21 2.3313 no . .
H21 H25B 2.7423 no . .
H21 H25C 2.7024 no . .
H23 H24 2.3359 no . .
H23 H25A 2.3355 no . .
H23 H25B 3.3180 no . .
H23 H25C 3.3339 no . .
F1 H11 3.2413 no . 7_746
F1 H12A 3.1534 no . 7_746
F1 H12B 2.9299 no . 7_746
F1 H16 3.0156 no . 2_745
F2 H9A 2.9006 no . 5_767
F2 H24 3.4917 no . 3_555
F3 H3 3.5113 no . 8_556
F3 H16 2.7826 no . 2_745
F3 H17 3.4080 no . 2_745
F3 H23 2.7789 no . 8_556
F3 H25A 3.3036 no . 8_556
O1 H25B 3.3089 no . 4_665
O2 H9A 2.9032 no . 7_746
O2 H9B 3.5986 no . 7_746
O3 H3 3.4890 no . 8_556
O3 H4 3.0492 no . 8_556
O3 H20 2.7022 no . 5_766
O3 H21 2.7862 no . 5_766
C3 H17 3.2469 no . 7_746
C3 H21 3.4629 no . 4_665
C4 H15 3.3142 no . 5_767
C4 H21 3.1467 no . 4_665
C4 H23 3.5104 no . 3_555
C4 H25B 3.3548 no . 4_665
C5 H15 3.3489 no . 5_767
C5 H23 3.5971 no . 3_555
C5 H25B 3.0997 no . 4_665
C6 H25B 3.4098 no . 4_665
C8 H16 3.4442 no . 2_745
C9 H25A 3.3481 no . 4_665
C9 H25B 3.0539 no . 4_665
C10 H3 3.4784 no . 8_556
C11 H3 3.3650 no . 8_556
C11 H21 3.1949 no . 5_766
C12 H16 3.1229 no . 8_456
C13 H2 3.4301 no . 8_556
C13 H3 3.3517 no . 8_556
C13 H24 2.9039 no . 7_756
C14 H2 3.1411 no . 8_556
C14 H5 3.4563 no . 5_767
C14 H24 2.9666 no . 7_756
C15 H2 2.9944 no . 8_556
C15 H4 3.5980 no . 5_767
C15 H5 3.2755 no . 5_767
C15 H21 3.5494 no . 8_556
C15 H23 3.0310 no . 7_756
C15 H24 2.9753 no . 7_756
C16 H2 3.1524 no . 8_556
C16 H12A 2.9481 no . 8_556
C16 H12B 3.2484 no . 8_556
C16 H23 2.8018 no . 7_756
C16 H24 2.9154 no . 7_756
C17 H2 3.4424 no . 8_556
C17 H12A 3.0170 no . 8_556
C17 H23 3.5153 no . 7_756
C17 H24 2.8190 no . 7_756
C17 H25C 2.9156 no . 5_766
C18 H2 3.5785 no . 8_556
C18 H24 2.8013 no . 7_756
C18 H25C 2.8493 no . 5_766
C20 H11 3.4567 no . 5_766
C20 H12B 3.3386 no . 5_766
C20 H15 3.1429 no . 8_456
C20 H20 3.1316 no . 5_766
C21 H11 2.8574 no . 5_766
C21 H15 2.6455 no . 8_456
C21 H18 3.5191 no . 5_766
C22 H5 3.5698 no . 3_554
C22 H15 3.0531 no . 8_456
C22 H18 3.4949 no . 5_766
C23 H4 3.3470 no . 3_554
C23 H5 3.0193 no . 3_554
C23 H16 3.5418 no . 7_746
C24 H5 3.2424 no . 3_554
C25 H4 3.5084 no . 3_554
C25 H9A 3.3831 no . 4_664
C25 H9B 2.8966 no . 4_664
C25 H15 3.4871 no . 8_456
C25 H17 3.4210 no . 5_766
C25 H18 3.2801 no . 5_766
H2 C13 3.4301 no . 8_456
H2 C14 3.1411 no . 8_456
H2 C15 2.9944 no . 8_456
H2 C16 3.1524 no . 8_456
H2 C17 3.4424 no . 8_456
H2 C18 3.5785 no . 8_456
H2 H14 3.5719 no . 8_456
H2 H15 3.3515 no . 8_456
H2 H16 3.5791 no . 8_456
H3 F3 3.5113 no . 8_456
H3 O3 3.4890 no . 8_456
H3 C10 3.4784 no . 8_456
H3 C11 3.3650 no . 8_456
H3 C13 3.3517 no . 8_456
H3 H7 3.0169 no . 8_456
H3 H11 3.0617 no . 8_456
H3 H17 3.1301 no . 7_746
H3 H21 3.4219 no . 4_665
H4 O3 3.0492 no . 8_456
H4 C15 3.5980 no . 5_767
H4 C23 3.3470 no . 3_555
H4 C25 3.5084 no . 3_555
H4 H15 2.8800 no . 5_767
H4 H21 2.8745 no . 4_665
H4 H23 2.8536 no . 3_555
H4 H25A 2.9882 no . 3_555
H4 H25C 3.4517 no . 3_555
H5 C14 3.4563 no . 5_767
H5 C15 3.2755 no . 5_767
H5 C22 3.5698 no . 3_555
H5 C23 3.0193 no . 3_555
H5 C24 3.2424 no . 3_555
H5 H14 3.2562 no . 5_767
H5 H15 2.9283 no . 5_767
H5 H23 3.0363 no . 3_555
H5 H24 3.4028 no . 3_555
H5 H25B 3.2654 no . 4_665
H7 H3 3.0169 no . 8_556
H9A F2 2.9006 no . 5_767
H9A O2 2.9032 no . 7_756
H9A C25 3.3831 no . 4_665
H9A H25A 2.9338 no . 4_665
H9A H25B 3.0162 no . 4_665
H9B O2 3.5986 no . 7_756
H9B C25 2.8966 no . 4_665
H9B H25A 2.8534 no . 4_665
H9B H25B 2.4641 no . 4_665
H9B H25C 2.8943 no . 4_665
H11 F1 3.2413 no . 7_756
H11 C20 3.4567 no . 5_766
H11 C21 2.8574 no . 5_766
H11 H3 3.0617 no . 8_556
H11 H20 3.4264 no . 5_766
H11 H21 2.3031 no . 5_766
H11 H25C 3.5144 no . 5_766
H12A F1 3.1534 no . 7_756
H12A C16 2.9481 no . 8_456
H12A C17 3.0170 no . 8_456
H12A H16 2.6845 no . 8_456
H12A H17 2.8122 no . 8_456
H12A H25C 3.5381 no . 4_665
H12B F1 2.9299 no . 7_756
H12B C16 3.2484 no . 8_456
H12B C20 3.3386 no . 5_766
H12B H16 2.6546 no . 8_456
H12B H20 2.8089 no . 5_766
H12B H21 3.4196 no . 5_766
H14 H2 3.5719 no . 8_556
H14 H5 3.2562 no . 5_767
H14 H24 3.5482 no . 7_756
H14 H25B 3.0173 no . 8_556
H15 C4 3.3142 no . 5_767
H15 C5 3.3489 no . 5_767
H15 C20 3.1429 no . 8_556
H15 C21 2.6455 no . 8_556
H15 C22 3.0531 no . 8_556
H15 C25 3.4871 no . 8_556
H15 H2 3.3515 no . 8_556
H15 H4 2.8800 no . 5_767
H15 H5 2.9283 no . 5_767
H15 H20 3.4344 no . 8_556
H15 H21 2.6392 no . 8_556
H15 H23 3.0910 no . 7_756
H15 H24 3.5625 no . 7_756
H15 H25B 2.9336 no . 8_556
H16 F1 3.0156 no . 2_755
H16 F3 2.7826 no . 2_755
H16 C8 3.4442 no . 2_755
H16 C12 3.1229 no . 8_556
H16 C23 3.5418 no . 7_756
H16 H2 3.5791 no . 8_556
H16 H12A 2.6845 no . 8_556
H16 H12B 2.6546 no . 8_556
H16 H20 3.5743 no . 8_556
H16 H23 2.7153 no . 7_756
H16 H24 3.4857 no . 7_756
H17 F3 3.4080 no . 2_755
H17 C3 3.2469 no . 7_756
H17 C25 3.4210 no . 5_766
H17 H3 3.1301 no . 7_756
H17 H12A 2.8122 no . 8_556
H17 H24 3.3448 no . 7_756
H17 H25A 3.5142 no . 5_766
H17 H25C 2.5427 no . 5_766
H18 C21 3.5191 no . 5_766
H18 C22 3.4949 no . 5_766
H18 C25 3.2801 no . 5_766
H18 H21 3.2546 no . 5_766
H18 H24 3.3097 no . 7_756
H18 H25C 2.4214 no . 5_766
H20 O3 2.7022 no . 5_766
H20 C20 3.1316 no . 5_766
H20 H11 3.4264 no . 5_766
H20 H12B 2.8089 no . 5_766
H20 H15 3.4344 no . 8_456
H20 H16 3.5743 no . 8_456
H20 H20 2.1992 no . 5_766
H21 O3 2.7862 no . 5_766
H21 C3 3.4629 no . 4_664
H21 C4 3.1467 no . 4_664
H21 C11 3.1949 no . 5_766
H21 C15 3.5494 no . 8_456
H21 H3 3.4219 no . 4_664
H21 H4 2.8745 no . 4_664
H21 H11 2.3031 no . 5_766
H21 H12B 3.4196 no . 5_766
H21 H15 2.6392 no . 8_456
H21 H18 3.2546 no . 5_766
H23 F3 2.7789 no . 8_456
H23 C4 3.5104 no . 3_554
H23 C5 3.5971 no . 3_554
H23 C15 3.0310 no . 7_746
H23 C16 2.8018 no . 7_746
H23 C17 3.5153 no . 7_746
H23 H4 2.8536 no . 3_554
H23 H5 3.0363 no . 3_554
H23 H15 3.0910 no . 7_746
H23 H16 2.7153 no . 7_746
H24 F2 3.4917 no . 3_554
H24 C13 2.9039 no . 7_746
H24 C14 2.9666 no . 7_746
H24 C15 2.9753 no . 7_746
H24 C16 2.9154 no . 7_746
H24 C17 2.8190 no . 7_746
H24 C18 2.8013 no . 7_746
H24 H5 3.4028 no . 3_554
H24 H14 3.5482 no . 7_746
H24 H15 3.5625 no . 7_746
H24 H16 3.4857 no . 7_746
H24 H17 3.3448 no . 7_746
H24 H18 3.3097 no . 7_746
H25A F3 3.3036 no . 8_456
H25A C9 3.3481 no . 4_664
H25A H4 2.9882 no . 3_554
H25A H9A 2.9338 no . 4_664
H25A H9B 2.8534 no . 4_664
H25A H17 3.5142 no . 5_766
H25B O1 3.3089 no . 4_664
H25B C4 3.3548 no . 4_664
H25B C5 3.0997 no . 4_664
H25B C6 3.4098 no . 4_664
H25B C9 3.0539 no . 4_664
H25B H5 3.2654 no . 4_664
H25B H9A 3.0162 no . 4_664
H25B H9B 2.4641 no . 4_664
H25B H14 3.0173 no . 8_456
H25B H15 2.9336 no . 8_456
H25C C17 2.9156 no . 5_766
H25C C18 2.8493 no . 5_766
H25C H4 3.4517 no . 3_554
H25C H9B 2.8943 no . 4_664
H25C H11 3.5144 no . 5_766
H25C H12A 3.5381 no . 4_664
H25C H17 2.5427 no . 5_766
H25C H18 2.4214 no . 5_766

#==============================================================================

#==============================================================================
# Additional structures and associated data_? identifiers
# should be added at this point if there is more than one 
# structure analysis in the CIF.

#==============================================================================
#     End of CIF
#==============================================================================
####################################################################### 
# 
# This file contains crystal structure data downloaded from the 
# Cambridge Structural Database (CSD) hosted by the Cambridge 
# Crystallographic Data Centre (CCDC).
# 
# Full information about CCDC data access policies and citation 
# guidelines are available at http://www.ccdc.cam.ac.uk/access/V1 
# 
# Audit and citation data items may have been added by the CCDC. 
# Please retain this information to preserve the provenance of 
# this file and to allow appropriate attribution of the data. 
# 
#######################################################################

data_20170926-sample2
_database_code_depnum_ccdc_archive 'CCDC 1589030'
_audit_update_record             
;
2017-12-03 deposited with the CCDC.
2018-02-19 downloaded from the CCDC.
;

#==============================================================================
# CHEMICAL DATA

_chemical_formula_sum            'C25 H22 F3 N O4 S'
_chemical_formula_moiety         'C25 H22 F3 N O4 S'
_chemical_formula_weight         489.51
_chemical_melting_point          ?

#==============================================================================
# CRYSTAL DATA
_symmetry_cell_setting           monoclinic
_symmetry_space_group_name_H-M   'P 1 21/c 1'
_symmetry_space_group_name_Hall  '-P 2ybc'
_symmetry_Int_Tables_number      14
loop_
_symmetry_equiv_pos_site_id
_symmetry_equiv_pos_as_xyz
1 +X,+Y,+Z
2 -X,1/2+Y,1/2-Z
3 -X,-Y,-Z
4 +X,1/2-Y,1/2+Z
#------------------------------------------------------------------------------
_cell_length_a                   16.8716(4)
_cell_length_b                   7.8975(2)
_cell_length_c                   16.7075(5)
_cell_angle_alpha                90.0000
_cell_angle_beta                 90.3044(10)
_cell_angle_gamma                90.0000
_cell_volume                     2226.13(11)
_cell_formula_units_Z            4
_cell_measurement_reflns_used    6414
_cell_measurement_theta_min      3.10
_cell_measurement_theta_max      27.48
_cell_measurement_temperature    293
#------------------------------------------------------------------------------
_exptl_crystal_description       prism
_exptl_crystal_colour            colorless
_exptl_crystal_size_max          0.200
_exptl_crystal_size_mid          0.200
_exptl_crystal_size_min          0.200
_exptl_crystal_density_diffrn    1.460
_exptl_crystal_density_meas      ?
_exptl_crystal_density_method    'not measured'
_exptl_crystal_F_000             1016.00
_exptl_absorpt_coefficient_mu    0.204
_exptl_absorpt_correction_type   multi-scan
_exptl_absorpt_process_details   'REQAB (Rigaku, 1998)'
_exptl_absorpt_correction_T_min  0.886
_exptl_absorpt_correction_T_max  0.960

#==============================================================================
# EXPERIMENTAL DATA

_diffrn_ambient_temperature      293
_diffrn_radiation_type           'Mo K\a'
_diffrn_radiation_wavelength     0.71075
_diffrn_measurement_device_type  'Rigaku Mercury70'
_diffrn_measurement_method       \w
_diffrn_detector_area_resol_mean 14.629
_diffrn_reflns_number            16650
_diffrn_reflns_av_R_equivalents  0.0188
_diffrn_reflns_theta_max         27.48
_diffrn_reflns_theta_full        27.48
_diffrn_measured_fraction_theta_max 0.995
_diffrn_measured_fraction_theta_full 0.995
_diffrn_reflns_limit_h_min       -21
_diffrn_reflns_limit_h_max       21
_diffrn_reflns_limit_k_min       -10
_diffrn_reflns_limit_k_max       10
_diffrn_reflns_limit_l_min       -19
_diffrn_reflns_limit_l_max       21
_diffrn_standards_number         0
_diffrn_standards_interval_count .
_diffrn_standards_decay_%        ?

#==============================================================================
# REFINEMENT DATA

_refine_special_details          
;
    Refinement was performed using all reflections. The weighted 
    R-factor (wR) and goodness of fit (S) are based on F^2^.
    R-factor (gt) are based on F. The threshold expression of
    F^2^ > 2.0 sigma(F^2^) is used only for calculating R-factor (gt).
;
_reflns_number_total             5072
_reflns_number_gt                4728
_reflns_threshold_expression     F^2^>2.0\s(F^2^)
_refine_ls_structure_factor_coef Fsqd
_refine_ls_R_factor_gt           0.0343
_refine_ls_wR_factor_ref         0.0928
_refine_ls_number_restraints     0
_refine_ls_hydrogen_treatment    constr
_refine_ls_number_reflns         5072
_refine_ls_number_parameters     307
_refine_ls_goodness_of_fit_ref   1.052
_refine_ls_weighting_scheme      calc
_refine_ls_weighting_details     
'w = 1/[\s^2^(Fo^2^)+(0.0505P)^2^+0.7087P] where P=(Fo^2^+2Fc^2^)/3'
_atom_sites_solution_hydrogens   geom
_atom_sites_solution_primary     direct
_atom_sites_solution_secondary   difmap
_refine_ls_shift/su_max          0.001
_refine_diff_density_max         0.340
_refine_diff_density_min         -0.360
_refine_ls_extinction_method     none
_refine_ls_extinction_coef       ?

loop_
_atom_type_symbol
_atom_type_description
_atom_type_scat_dispersion_real
_atom_type_scat_dispersion_imag
_atom_type_scat_source
C C 0.0033 0.0016
;
International Tables for Crystallography
(1992, Vol. C, Tables 4.2.6.8 and 6.1.1.4)
;
H H 0.0000 0.0000
;
International Tables for Crystallography
(1992, Vol. C, Table 6.1.1.4)
;
F F 0.0171 0.0103
;
International Tables for Crystallography
(1992, Vol. C, Tables 4.2.6.8 and 6.1.1.4)
;
N N 0.0061 0.0033
;
International Tables for Crystallography
(1992, Vol. C, Tables 4.2.6.8 and 6.1.1.4)
;
O O 0.0106 0.0060
;
International Tables for Crystallography
(1992, Vol. C, Tables 4.2.6.8 and 6.1.1.4)
;
S S 0.1246 0.1234
;
International Tables for Crystallography
(1992, Vol. C, Tables 4.2.6.8 and 6.1.1.4)
;

#==============================================================================
# ATOMIC COORDINATES AND THERMAL PARAMETERS

loop_
_atom_site_label
_atom_site_type_symbol
_atom_site_fract_x
_atom_site_fract_y
_atom_site_fract_z
_atom_site_U_iso_or_equiv
_atom_site_adp_type
_atom_site_occupancy
_atom_site_symmetry_multiplicity
_atom_site_calc_flag
_atom_site_refinement_flags
_atom_site_disorder_assembly
_atom_site_disorder_group
S1 S 0.720539(16) 0.12031(4) 0.484136(17) 0.02105(9) Uani 1.0 4 d . . .
F1 F 0.69758(6) -0.13777(12) 0.25711(5) 0.0438(3) Uani 1.0 4 d . . .
F2 F 0.81726(5) -0.20171(11) 0.22453(5) 0.0394(2) Uani 1.0 4 d . . .
F3 F 0.72978(5) -0.39688(10) 0.23520(4) 0.03456(19) Uani 1.0 4 d . . .
O1 O 0.83613(5) -0.39384(10) 0.36008(5) 0.02188(18) Uani 1.0 4 d . . .
O2 O 0.95609(5) -0.23813(11) 0.53359(5) 0.02442(19) Uani 1.0 4 d . . .
O3 O 0.78774(5) 0.22994(12) 0.49023(6) 0.0303(2) Uani 1.0 4 d . . .
O4 O 0.67291(5) 0.11452(11) 0.41269(5) 0.0274(2) Uani 1.0 4 d . . .
N1 N 0.75443(6) -0.07217(12) 0.49742(6) 0.0201(2) Uani 1.0 4 d . . .
C1 C 0.66097(7) -0.44502(15) 0.39912(7) 0.0239(3) Uani 1.0 4 d . . .
C2 C 0.60659(7) -0.49326(16) 0.45675(8) 0.0265(3) Uani 1.0 4 d . . .
C3 C 0.60125(7) -0.40436(16) 0.52815(8) 0.0277(3) Uani 1.0 4 d . . .
C4 C 0.64874(7) -0.26409(16) 0.54127(7) 0.0243(3) Uani 1.0 4 d . . .
C5 C 0.70200(6) -0.21270(14) 0.48227(7) 0.0199(3) Uani 1.0 4 d . . .
C6 C 0.70938(6) -0.30374(14) 0.41121(7) 0.0198(3) Uani 1.0 4 d . . .
C7 C 0.77746(7) -0.26508(14) 0.35579(7) 0.0199(3) Uani 1.0 4 d . . .
C8 C 0.75515(8) -0.25191(16) 0.26808(7) 0.0267(3) Uani 1.0 4 d . . .
C9 C 0.87487(7) -0.40465(15) 0.43664(7) 0.0212(3) Uani 1.0 4 d . . .
C10 C 0.92614(6) -0.25031(14) 0.45193(6) 0.0191(3) Uani 1.0 4 d . . .
C11 C 0.90136(7) -0.11008(15) 0.50489(7) 0.0208(3) Uani 1.0 4 d . . .
C12 C 0.82369(7) -0.10339(16) 0.55009(7) 0.0224(3) Uani 1.0 4 d . . .
C13 C 0.98784(6) -0.21842(15) 0.38910(7) 0.0197(3) Uani 1.0 4 d . . .
C14 C 1.04547(7) -0.34196(15) 0.37623(7) 0.0242(3) Uani 1.0 4 d . . .
C15 C 1.10271(7) -0.31784(17) 0.31762(8) 0.0287(3) Uani 1.0 4 d . . .
C16 C 1.10307(7) -0.17114(19) 0.27236(8) 0.0301(3) Uani 1.0 4 d . . .
C17 C 1.04653(7) -0.04736(18) 0.28555(8) 0.0299(3) Uani 1.0 4 d . . .
C18 C 0.98863(7) -0.07135(16) 0.34362(7) 0.0247(3) Uani 1.0 4 d . . .
C19 C 0.65644(7) 0.16457(14) 0.56487(7) 0.0210(3) Uani 1.0 4 d . . .
C20 C 0.68749(7) 0.22772(15) 0.63605(7) 0.0252(3) Uani 1.0 4 d . . .
C21 C 0.63720(8) 0.25554(16) 0.70039(8) 0.0282(3) Uani 1.0 4 d . . .
C22 C 0.55627(8) 0.22187(16) 0.69416(8) 0.0281(3) Uani 1.0 4 d . . .
C23 C 0.52605(7) 0.16107(16) 0.62184(8) 0.0273(3) Uani 1.0 4 d . . .
C24 C 0.57551(7) 0.13185(15) 0.55720(7) 0.0242(3) Uani 1.0 4 d . . .
C25 C 0.50222(10) 0.2500(2) 0.76476(9) 0.0415(4) Uani 1.0 4 d . . .
H1 H 0.6652 -0.5072 0.3521 0.0287 Uiso 1.0 4 calc R . .
H2 H 0.5736 -0.5856 0.4475 0.0318 Uiso 1.0 4 calc R . .
H3 H 0.5657 -0.4391 0.5672 0.0332 Uiso 1.0 4 calc R . .
H4 H 0.6452 -0.2044 0.5891 0.0292 Uiso 1.0 4 calc R . .
H5 H 0.8016 -0.1578 0.3725 0.0239 Uiso 1.0 4 calc R . .
H6A H 0.9075 -0.5057 0.4385 0.0255 Uiso 1.0 4 calc R . .
H7B H 0.8353 -0.4137 0.4783 0.0255 Uiso 1.0 4 calc R . .
H8 H 1.0457 -0.4404 0.4068 0.0291 Uiso 1.0 4 calc R . .
H9 H 1.1409 -0.4007 0.3089 0.0345 Uiso 1.0 4 calc R . .
H10 H 1.1413 -0.1557 0.2331 0.0362 Uiso 1.0 4 calc R . .
H11 H 1.0472 0.0519 0.2556 0.0359 Uiso 1.0 4 calc R . .
H12 H 0.9504 0.0115 0.3519 0.0296 Uiso 1.0 4 calc R . .
H13 H 0.9252 0.0002 0.4930 0.0250 Uiso 1.0 4 calc R . .
H14B H 0.8267 -0.0143 0.5899 0.0269 Uiso 1.0 4 calc R . .
H15A H 0.8161 -0.2098 0.5780 0.0269 Uiso 1.0 4 calc R . .
H16 H 0.7413 0.2511 0.6406 0.0303 Uiso 1.0 4 calc R . .
H17 H 0.6578 0.2972 0.7482 0.0338 Uiso 1.0 4 calc R . .
H18 H 0.4720 0.1398 0.6169 0.0328 Uiso 1.0 4 calc R . .
H19 H 0.5549 0.0909 0.5092 0.0290 Uiso 1.0 4 calc R . .
H20B H 0.4798 0.1437 0.7811 0.0498 Uiso 1.0 4 calc R . .
H21C H 0.4604 0.3263 0.7497 0.0498 Uiso 1.0 4 calc R . .
H22A H 0.5321 0.2977 0.8083 0.0498 Uiso 1.0 4 calc R . .


loop_
_atom_site_aniso_label
_atom_site_aniso_U_11
_atom_site_aniso_U_22
_atom_site_aniso_U_33
_atom_site_aniso_U_12
_atom_site_aniso_U_13
_atom_site_aniso_U_23
S1 0.02326(15) 0.01942(15) 0.02048(15) -0.00185(10) 0.00136(10) -0.00021(10)
F1 0.0588(6) 0.0426(5) 0.0298(5) 0.0168(5) -0.0109(4) 0.0023(4)
F2 0.0527(5) 0.0449(5) 0.0207(4) -0.0175(4) 0.0080(4) -0.0005(4)
F3 0.0462(5) 0.0334(5) 0.0240(4) -0.0109(4) -0.0049(4) -0.0075(3)
O1 0.0217(4) 0.0229(4) 0.0211(4) -0.0002(3) 0.0006(3) -0.0044(3)
O2 0.0240(4) 0.0299(5) 0.0193(4) 0.0036(4) -0.0044(3) 0.0006(4)
O3 0.0291(5) 0.0255(5) 0.0364(5) -0.0076(4) 0.0051(4) -0.0009(4)
O4 0.0340(5) 0.0275(5) 0.0207(5) 0.0020(4) -0.0025(4) 0.0016(4)
N1 0.0196(5) 0.0201(5) 0.0205(5) -0.0002(4) -0.0002(4) -0.0020(4)
C1 0.0229(6) 0.0203(6) 0.0285(6) -0.0018(5) -0.0023(5) -0.0009(5)
C2 0.0198(6) 0.0215(6) 0.0382(7) -0.0025(5) -0.0012(5) 0.0053(5)
C3 0.0213(6) 0.0281(7) 0.0338(7) -0.0004(5) 0.0057(5) 0.0086(5)
C4 0.0231(6) 0.0266(6) 0.0233(6) 0.0026(5) 0.0039(5) 0.0032(5)
C5 0.0188(5) 0.0189(6) 0.0218(6) 0.0001(4) -0.0003(4) 0.0013(5)
C6 0.0186(5) 0.0193(6) 0.0216(6) -0.0001(4) -0.0005(4) 0.0020(5)
C7 0.0227(6) 0.0189(6) 0.0181(6) -0.0029(5) 0.0008(4) -0.0020(4)
C8 0.0340(7) 0.0246(6) 0.0214(6) -0.0037(5) -0.0002(5) -0.0015(5)
C9 0.0211(6) 0.0205(6) 0.0221(6) -0.0009(5) 0.0009(4) 0.0015(5)
C10 0.0185(5) 0.0214(6) 0.0173(5) -0.0001(4) -0.0021(4) 0.0017(4)
C11 0.0197(5) 0.0229(6) 0.0198(6) -0.0005(5) -0.0027(4) -0.0004(5)
C12 0.0217(6) 0.0282(6) 0.0173(6) 0.0002(5) -0.0008(4) -0.0029(5)
C13 0.0176(5) 0.0227(6) 0.0189(5) -0.0027(4) -0.0021(4) -0.0009(4)
C14 0.0213(6) 0.0228(6) 0.0286(6) -0.0008(5) -0.0008(5) 0.0000(5)
C15 0.0197(6) 0.0316(7) 0.0350(7) -0.0017(5) 0.0026(5) -0.0080(6)
C16 0.0221(6) 0.0437(8) 0.0247(6) -0.0080(6) 0.0031(5) -0.0026(6)
C17 0.0266(6) 0.0364(7) 0.0267(6) -0.0052(6) -0.0014(5) 0.0095(6)
C18 0.0210(6) 0.0273(6) 0.0258(6) 0.0004(5) -0.0013(5) 0.0034(5)
C19 0.0231(6) 0.0170(5) 0.0228(6) 0.0006(5) 0.0003(5) -0.0008(5)
C20 0.0253(6) 0.0230(6) 0.0273(6) 0.0008(5) -0.0033(5) -0.0036(5)
C21 0.0369(7) 0.0245(6) 0.0232(6) 0.0034(5) -0.0023(5) -0.0043(5)
C22 0.0342(7) 0.0216(6) 0.0285(7) 0.0049(5) 0.0062(5) 0.0012(5)
C23 0.0239(6) 0.0250(6) 0.0332(7) 0.0002(5) 0.0032(5) 0.0017(5)
C24 0.0249(6) 0.0224(6) 0.0253(6) -0.0013(5) -0.0025(5) -0.0013(5)
C25 0.0491(9) 0.0403(8) 0.0353(8) 0.0054(7) 0.0156(7) -0.0029(7)

#==============================================================================
_computing_data_collection       'CrystalClear (Rigaku Inc., 2008)'
_computing_cell_refinement       CrystalClear
_computing_data_reduction        CrystalClear
_computing_structure_solution    'Il Milione (Burla, et al., 2007)'
_computing_structure_refinement  'SHELXL97 (Sheldrick, 2008)'
_computing_publication_material  'CrystalStructure 4.0 (Rigaku, 2010)'
_computing_molecular_graphics    'CrystalStructure 4.0'

#==============================================================================
# MOLECULAR GEOMETRY

_geom_special_details            
;
    ENTER SPECIAL DETAILS OF THE MOLECULAR GEOMETRY
;

loop_
_geom_bond_atom_site_label_1
_geom_bond_atom_site_label_2
_geom_bond_distance
_geom_bond_publ_flag
_geom_bond_site_symmetry_1
_geom_bond_site_symmetry_2
S1 O3 1.4298(10) yes . .
S1 O4 1.4361(9) yes . .
S1 N1 1.6388(10) yes . .
S1 C19 1.7682(12) yes . .
F1 C8 1.3370(17) yes . .
F2 C8 1.3389(16) yes . .
F3 C8 1.3391(15) yes . .
O1 C7 1.4207(14) yes . .
O1 C9 1.4359(15) yes . .
O2 C10 1.4556(13) yes . .
O2 C11 1.4493(15) yes . .
N1 C5 1.4408(15) yes . .
N1 C12 1.4798(16) yes . .
C1 C2 1.3869(18) yes . .
C1 C6 1.3968(16) yes . .
C2 C3 1.3875(19) yes . .
C3 C4 1.3840(18) yes . .
C4 C5 1.3976(17) yes . .
C5 C6 1.3941(17) yes . .
C6 C7 1.5104(16) yes . .
C7 C8 1.5146(17) yes . .
C9 C10 1.5155(16) yes . .
C10 C11 1.4792(16) yes . .
C10 C13 1.5035(15) yes . .
C11 C12 1.5168(17) yes . .
C13 C14 1.3949(17) yes . .
C13 C18 1.3881(17) yes . .
C14 C15 1.3921(18) yes . .
C15 C16 1.384(2) yes . .
C16 C17 1.3843(19) yes . .
C17 C18 1.3934(18) yes . .
C19 C20 1.3895(17) yes . .
C19 C24 1.3949(17) yes . .
C20 C21 1.3905(18) yes . .
C21 C22 1.3944(19) yes . .
C22 C23 1.3942(19) yes . .
C22 C25 1.511(2) yes . .
C23 C24 1.3876(18) yes . .
C1 H1 0.930 no . .
C2 H2 0.930 no . .
C3 H3 0.930 no . .
C4 H4 0.930 no . .
C7 H5 0.980 no . .
C9 H6A 0.970 no . .
C9 H7B 0.970 no . .
C11 H13 0.980 no . .
C12 H14B 0.970 no . .
C12 H15A 0.970 no . .
C14 H8 0.930 no . .
C15 H9 0.930 no . .
C16 H10 0.930 no . .
C17 H11 0.930 no . .
C18 H12 0.930 no . .
C20 H16 0.930 no . .
C21 H17 0.930 no . .
C23 H18 0.930 no . .
C24 H19 0.930 no . .
C25 H20B 0.960 no . .
C25 H21C 0.960 no . .
C25 H22A 0.960 no . .

loop_
_geom_angle_atom_site_label_1
_geom_angle_atom_site_label_2
_geom_angle_atom_site_label_3
_geom_angle
_geom_angle_publ_flag
_geom_angle_site_symmetry_1
_geom_angle_site_symmetry_2
_geom_angle_site_symmetry_3
O3 S1 O4 121.23(6) yes . . .
O3 S1 N1 106.03(6) yes . . .
O3 S1 C19 108.30(6) yes . . .
O4 S1 N1 106.04(6) yes . . .
O4 S1 C19 107.37(6) yes . . .
N1 S1 C19 107.12(6) yes . . .
C7 O1 C9 113.66(9) yes . . .
C10 O2 C11 61.22(8) yes . . .
S1 N1 C5 118.51(8) yes . . .
S1 N1 C12 120.59(8) yes . . .
C5 N1 C12 117.28(10) yes . . .
C2 C1 C6 120.50(11) yes . . .
C1 C2 C3 120.27(12) yes . . .
C2 C3 C4 120.07(12) yes . . .
C3 C4 C5 119.64(11) yes . . .
N1 C5 C4 119.75(11) yes . . .
N1 C5 C6 119.30(10) yes . . .
C4 C5 C6 120.77(11) yes . . .
C1 C6 C5 118.71(11) yes . . .
C1 C6 C7 121.25(11) yes . . .
C5 C6 C7 119.31(10) yes . . .
O1 C7 C6 110.87(9) yes . . .
O1 C7 C8 105.51(10) yes . . .
C6 C7 C8 114.91(10) yes . . .
F1 C8 F2 107.21(10) yes . . .
F1 C8 F3 106.85(11) yes . . .
F1 C8 C7 110.83(10) yes . . .
F2 C8 F3 106.24(10) yes . . .
F2 C8 C7 110.79(11) yes . . .
F3 C8 C7 114.55(10) yes . . .
O1 C9 C10 111.04(9) yes . . .
O2 C10 C9 113.96(9) yes . . .
O2 C10 C11 59.18(7) yes . . .
O2 C10 C13 113.90(9) yes . . .
C9 C10 C11 122.69(10) yes . . .
C9 C10 C13 114.44(10) yes . . .
C11 C10 C13 119.42(10) yes . . .
O2 C11 C10 59.60(7) yes . . .
O2 C11 C12 114.22(10) yes . . .
C10 C11 C12 124.86(11) yes . . .
N1 C12 C11 113.04(10) yes . . .
C10 C13 C14 118.44(11) yes . . .
C10 C13 C18 122.08(10) yes . . .
C14 C13 C18 119.48(11) yes . . .
C13 C14 C15 119.96(11) yes . . .
C14 C15 C16 120.27(12) yes . . .
C15 C16 C17 119.95(12) yes . . .
C16 C17 C18 120.07(13) yes . . .
C13 C18 C17 120.25(12) yes . . .
S1 C19 C20 119.64(9) yes . . .
S1 C19 C24 119.71(9) yes . . .
C20 C19 C24 120.63(11) yes . . .
C19 C20 C21 119.31(12) yes . . .
C20 C21 C22 120.89(12) yes . . .
C21 C22 C23 118.93(12) yes . . .
C21 C22 C25 120.56(13) yes . . .
C23 C22 C25 120.50(13) yes . . .
C22 C23 C24 120.87(12) yes . . .
C19 C24 C23 119.35(11) yes . . .
C2 C1 H1 119.745 no . . .
C6 C1 H1 119.757 no . . .
C1 C2 H2 119.870 no . . .
C3 C2 H2 119.857 no . . .
C2 C3 H3 119.969 no . . .
C4 C3 H3 119.964 no . . .
C3 C4 H4 120.170 no . . .
C5 C4 H4 120.187 no . . .
O1 C7 H5 108.452 no . . .
C6 C7 H5 108.451 no . . .
C8 C7 H5 108.448 no . . .
O1 C9 H6A 109.419 no . . .
O1 C9 H7B 109.430 no . . .
C10 C9 H6A 109.430 no . . .
C10 C9 H7B 109.427 no . . .
H6A C9 H7B 108.038 no . . .
O2 C11 H13 115.240 no . . .
C10 C11 H13 115.235 no . . .
C12 C11 H13 115.232 no . . .
N1 C12 H14B 108.975 no . . .
N1 C12 H15A 108.969 no . . .
C11 C12 H14B 108.980 no . . .
C11 C12 H15A 108.980 no . . .
H14B C12 H15A 107.769 no . . .
C13 C14 H8 120.014 no . . .
C15 C14 H8 120.021 no . . .
C14 C15 H9 119.861 no . . .
C16 C15 H9 119.865 no . . .
C15 C16 H10 120.026 no . . .
C17 C16 H10 120.020 no . . .
C16 C17 H11 119.966 no . . .
C18 C17 H11 119.963 no . . .
C13 C18 H12 119.872 no . . .
C17 C18 H12 119.879 no . . .
C19 C20 H16 120.345 no . . .
C21 C20 H16 120.345 no . . .
C20 C21 H17 119.554 no . . .
C22 C21 H17 119.552 no . . .
C22 C23 H18 119.562 no . . .
C24 C23 H18 119.568 no . . .
C19 C24 H19 120.331 no . . .
C23 C24 H19 120.321 no . . .
C22 C25 H20B 109.474 no . . .
C22 C25 H21C 109.469 no . . .
C22 C25 H22A 109.461 no . . .
H20B C25 H21C 109.479 no . . .
H20B C25 H22A 109.470 no . . .
H21C C25 H22A 109.474 no . . .

loop_
_geom_torsion_atom_site_label_1
_geom_torsion_atom_site_label_2
_geom_torsion_atom_site_label_3
_geom_torsion_atom_site_label_4
_geom_torsion
_geom_torsion_publ_flag
_geom_torsion_site_symmetry_1
_geom_torsion_site_symmetry_2
_geom_torsion_site_symmetry_3
_geom_torsion_site_symmetry_4
O3 S1 N1 C5 -170.53(7) no . . . .
O3 S1 N1 C12 31.51(9) no . . . .
O3 S1 C19 C20 -27.98(10) no . . . .
O3 S1 C19 C24 153.60(8) no . . . .
O4 S1 N1 C5 -40.45(9) no . . . .
O4 S1 N1 C12 161.59(7) no . . . .
O4 S1 C19 C20 -160.49(8) no . . . .
O4 S1 C19 C24 21.10(10) no . . . .
N1 S1 C19 C20 85.98(9) no . . . .
N1 S1 C19 C24 -92.44(9) no . . . .
C19 S1 N1 C5 73.99(8) no . . . .
C19 S1 N1 C12 -83.98(8) no . . . .
C7 O1 C9 C10 -68.43(11) no . . . .
C9 O1 C7 C6 -65.34(11) no . . . .
C9 O1 C7 C8 169.66(8) no . . . .
C10 O2 C11 C10 0.00(5) no . . . .
C10 O2 C11 C12 117.56(10) no . . . .
C11 O2 C10 C9 -115.03(10) no . . . .
C11 O2 C10 C11 0.00(6) no . . . .
C11 O2 C10 C13 111.17(10) no . . . .
S1 N1 C5 C4 -82.69(11) no . . . .
S1 N1 C5 C6 102.22(10) no . . . .
S1 N1 C12 C11 -94.89(10) no . . . .
C5 N1 C12 C11 106.89(11) no . . . .
C12 N1 C5 C4 76.01(12) no . . . .
C12 N1 C5 C6 -99.09(12) no . . . .
C2 C1 C6 C5 0.11(17) no . . . .
C2 C1 C6 C7 170.22(10) no . . . .
C6 C1 C2 C3 -1.83(18) no . . . .
C1 C2 C3 C4 1.78(18) no . . . .
C2 C3 C4 C5 -0.01(18) no . . . .
C3 C4 C5 N1 -176.75(10) no . . . .
C3 C4 C5 C6 -1.73(17) no . . . .
N1 C5 C6 C1 176.71(9) no . . . .
N1 C5 C6 C7 6.40(15) no . . . .
C4 C5 C6 C1 1.67(16) no . . . .
C4 C5 C6 C7 -168.64(10) no . . . .
C1 C6 C7 O1 -64.60(14) no . . . .
C1 C6 C7 C8 54.92(14) no . . . .
C5 C6 C7 O1 105.46(11) no . . . .
C5 C6 C7 C8 -135.03(10) no . . . .
O1 C7 C8 F1 177.66(9) no . . . .
O1 C7 C8 F2 -63.45(12) no . . . .
O1 C7 C8 F3 56.69(13) no . . . .
C6 C7 C8 F1 55.21(13) no . . . .
C6 C7 C8 F2 174.10(9) no . . . .
C6 C7 C8 F3 -65.76(14) no . . . .
O1 C9 C10 O2 169.78(8) no . . . .
O1 C9 C10 C11 102.18(11) no . . . .
O1 C9 C10 C13 -56.67(12) no . . . .
O2 C10 C11 O2 0.00(4) no . . . .
O2 C10 C11 C12 -99.84(11) no . . . .
O2 C10 C13 C14 72.55(12) no . . . .
O2 C10 C13 C18 -107.92(11) no . . . .
C9 C10 C11 O2 100.32(11) no . . . .
C9 C10 C11 C12 0.48(16) no . . . .
C9 C10 C13 C14 -61.02(13) no . . . .
C9 C10 C13 C18 118.50(11) no . . . .
C11 C10 C13 C14 139.38(10) no . . . .
C11 C10 C13 C18 -41.09(15) no . . . .
C13 C10 C11 O2 -101.84(10) no . . . .
C13 C10 C11 C12 158.32(9) no . . . .
O2 C11 C12 N1 -141.00(9) no . . . .
C10 C11 C12 N1 -72.28(14) no . . . .
C10 C13 C14 C15 178.94(9) no . . . .
C10 C13 C18 C17 -179.50(9) no . . . .
C14 C13 C18 C17 0.02(17) no . . . .
C18 C13 C14 C15 -0.60(17) no . . . .
C13 C14 C15 C16 0.46(18) no . . . .
C14 C15 C16 C17 0.27(19) no . . . .
C15 C16 C17 C18 -0.86(19) no . . . .
C16 C17 C18 C13 0.71(18) no . . . .
S1 C19 C20 C21 -177.33(7) no . . . .
S1 C19 C24 C23 177.64(7) no . . . .
C20 C19 C24 C23 -0.76(17) no . . . .
C24 C19 C20 C21 1.08(17) no . . . .
C19 C20 C21 C22 -0.38(18) no . . . .
C20 C21 C22 C23 -0.62(18) no . . . .
C20 C21 C22 C25 179.07(10) no . . . .
C21 C22 C23 C24 0.94(18) no . . . .
C25 C22 C23 C24 -178.75(11) no . . . .
C22 C23 C24 C19 -0.26(18) no . . . .

loop_
_geom_contact_atom_site_label_1
_geom_contact_atom_site_label_2
_geom_contact_distance
_geom_contact_publ_flag
_geom_contact_site_symmetry_1
_geom_contact_site_symmetry_2
S1 C4 3.4069(13) no . .
S1 C6 3.5683(12) no . .
S1 C11 3.5674(13) no . .
F1 O1 3.5314(13) no . .
F1 O4 3.3032(13) no . .
F1 C1 3.4517(15) no . .
F1 C6 2.8950(15) no . .
F2 O1 2.7432(12) no . .
F3 O1 2.7447(12) no . .
F3 C1 3.0044(14) no . .
F3 C6 3.0525(14) no . .
O1 C1 3.0566(15) no . .
O1 C5 3.3741(14) no . .
O1 C11 3.4725(15) no . .
O1 C13 2.9483(14) no . .
O1 C14 3.5644(15) no . .
O2 C14 3.1465(15) no . .
O2 C18 3.4826(15) no . .
O3 C11 3.3077(15) no . .
O3 C12 2.8795(16) no . .
O3 C20 2.9733(16) no . .
O4 C5 2.8748(14) no . .
O4 C6 3.3601(14) no . .
O4 C24 2.9310(15) no . .
N1 C7 2.8427(16) no . .
N1 C9 3.4752(16) no . .
N1 C10 3.3126(15) no . .
N1 C20 3.5039(16) no . .
N1 C24 3.5690(16) no . .
C1 C4 2.7803(17) no . .
C1 C8 3.1114(18) no . .
C2 C5 2.7704(17) no . .
C3 C6 2.7955(17) no . .
C4 C12 3.2156(17) no . .
C4 C19 3.4106(17) no . .
C4 C24 3.3732(18) no . .
C5 C9 3.3778(16) no . .
C5 C11 3.4784(16) no . .
C5 C19 3.3740(16) no . .
C6 C9 2.9324(16) no . .
C6 C12 3.3999(17) no . .
C7 C10 2.9738(16) no . .
C7 C11 3.4668(17) no . .
C7 C12 3.5708(17) no . .
C9 C12 3.1649(17) no . .
C9 C14 3.0950(17) no . .
C11 C18 3.0925(17) no . .
C12 C19 3.5368(17) no . .
C13 C16 2.7863(17) no . .
C14 C17 2.7765(19) no . .
C15 C18 2.7734(18) no . .
C19 C22 2.7867(18) no . .
C20 C23 2.7830(17) no . .
C21 C24 2.7811(18) no . .
F1 C21 3.3223(16) no . 4_554
F1 C25 3.503(2) no . 3_656
F2 C12 3.2982(15) no . 4_544
F2 C15 3.3941(16) no . 2_755
F2 C17 3.5729(16) no . 2_745
F3 C12 3.4824(14) no . 4_544
F3 C16 3.5587(16) no . 2_745
F3 C20 3.1729(14) no . 4_544
F3 C21 3.2850(16) no . 4_544
O1 C16 3.2816(17) no . 2_745
O1 C17 3.3705(16) no . 2_745
O2 C18 3.3214(15) no . 3_756
O3 C9 3.3622(15) no . 1_565
O4 C1 3.4917(15) no . 1_565
O4 C2 3.3760(16) no . 1_565
C1 O4 3.4917(15) no . 1_545
C2 O4 3.3760(16) no . 1_545
C2 C19 3.3551(17) no . 1_545
C2 C24 3.4448(18) no . 1_545
C3 C19 3.5815(17) no . 1_545
C9 O3 3.3622(15) no . 1_545
C11 C18 3.4430(17) no . 3_756
C12 F2 3.2982(15) no . 4_545
C12 F3 3.4824(14) no . 4_545
C14 C17 3.5074(18) no . 2_745
C15 F2 3.3941(16) no . 2_745
C15 C17 3.5427(18) no . 2_745
C16 F3 3.5587(16) no . 2_755
C16 O1 3.2816(17) no . 2_755
C17 F2 3.5729(16) no . 2_755
C17 O1 3.3705(16) no . 2_755
C17 C14 3.5074(18) no . 2_755
C17 C15 3.5427(18) no . 2_755
C18 O2 3.3214(15) no . 3_756
C18 C11 3.4430(17) no . 3_756
C19 C2 3.3551(17) no . 1_565
C19 C3 3.5815(17) no . 1_565
C20 F3 3.1729(14) no . 4_545
C21 F1 3.3223(16) no . 4_555
C21 F3 3.2850(16) no . 4_545
C24 C2 3.4448(18) no . 1_565
C25 F1 3.503(2) no . 3_656
S1 H4 3.3597 no . .
S1 H5 3.1938 no . .
S1 H13 3.5825 no . .
S1 H14B 2.7252 no . .
S1 H15A 3.4398 no . .
S1 H16 2.8312 no . .
S1 H19 2.8376 no . .
F1 H1 3.3670 no . .
F1 H5 2.6043 no . .
F2 H5 2.5113 no . .
F2 H12 3.5155 no . .
F3 H1 2.4043 no . .
F3 H5 3.2037 no . .
O1 H1 3.0215 no . .
O2 H6A 2.7656 no . .
O2 H7B 2.6281 no . .
O2 H8 3.0588 no . .
O2 H14B 2.9668 no . .
O2 H15A 2.4889 no . .
O3 H13 2.9442 no . .
O3 H14B 2.6295 no . .
O3 H16 2.6408 no . .
O4 H5 3.1311 no . .
O4 H19 2.5759 no . .
N1 H4 2.6192 no . .
N1 H5 2.3379 no . .
N1 H7B 3.0406 no . .
N1 H13 2.9380 no . .
N1 H16 3.5067 no . .
C1 H3 3.2436 no . .
C1 H5 3.3142 no . .
C1 H7B 3.2287 no . .
C2 H4 3.2410 no . .
C3 H1 3.2424 no . .
C4 H2 3.2385 no . .
C4 H7B 3.5280 no . .
C4 H15A 2.9187 no . .
C4 H19 3.2621 no . .
C5 H1 3.2423 no . .
C5 H3 3.2452 no . .
C5 H5 2.5316 no . .
C5 H7B 2.7543 no . .
C5 H14B 3.1743 no . .
C5 H15A 2.4970 no . .
C5 H19 3.4816 no . .
C6 H2 3.2538 no . .
C6 H4 3.2641 no . .
C6 H7B 2.5499 no . .
C6 H15A 3.3923 no . .
C7 H1 2.6916 no . .
C7 H6A 3.2096 no . .
C7 H7B 2.5499 no . .
C8 H1 2.8911 no . .
C9 H5 2.5428 no . .
C9 H8 2.9404 no . .
C9 H13 3.4380 no . .
C9 H15A 2.9921 no . .
C10 H5 2.5852 no . .
C10 H8 2.6275 no . .
C10 H12 2.6907 no . .
C10 H14B 3.4131 no . .
C10 H15A 2.8329 no . .
C11 H5 2.7984 no . .
C11 H6A 3.3174 no . .
C11 H7B 2.6802 no . .
C11 H12 2.8562 no . .
C12 H4 3.1855 no . .
C12 H5 3.0197 no . .
C12 H7B 2.7359 no . .
C12 H16 3.4754 no . .
C13 H5 3.1895 no . .
C13 H6A 2.7703 no . .
C13 H7B 3.3563 no . .
C13 H9 3.2514 no . .
C13 H11 3.2493 no . .
C13 H13 2.6702 no . .
C14 H6A 2.8626 no . .
C14 H10 3.2459 no . .
C14 H12 3.2440 no . .
C15 H11 3.2354 no . .
C16 H8 3.2446 no . .
C16 H12 3.2437 no . .
C17 H9 3.2348 no . .
C18 H5 3.2670 no . .
C18 H8 3.2438 no . .
C18 H10 3.2459 no . .
C18 H13 2.7785 no . .
C19 H4 2.9477 no . .
C19 H14B 3.2258 no . .
C19 H17 3.2375 no . .
C19 H18 3.2406 no . .
C20 H4 3.5724 no . .
C20 H14B 3.1271 no . .
C20 H19 3.2575 no . .
C21 H18 3.2415 no . .
C21 H20B 3.1119 no . .
C21 H21C 3.1483 no . .
C21 H22A 2.5579 no . .
C22 H16 3.2610 no . .
C22 H19 3.2582 no . .
C23 H4 3.5612 no . .
C23 H17 3.2414 no . .
C23 H20B 2.7796 no . .
C23 H21C 2.7420 no . .
C23 H22A 3.2983 no . .
C24 H4 2.9513 no . .
C24 H16 3.2583 no . .
C25 H17 2.6674 no . .
C25 H18 2.6662 no . .
H1 H2 2.3116 no . .
H2 H3 2.3152 no . .
H3 H4 2.3158 no . .
H4 H14B 3.4096 no . .
H4 H15A 2.8909 no . .
H4 H19 3.0847 no . .
H5 H6A 3.4553 no . .
H5 H7B 2.7438 no . .
H5 H12 2.8662 no . .
H5 H13 3.1483 no . .
H5 H15A 3.4660 no . .
H6A H8 2.4473 no . .
H7B H15A 2.3403 no . .
H8 H9 2.3204 no . .
H9 H10 2.3120 no . .
H10 H11 2.3142 no . .
H11 H12 2.3212 no . .
H12 H13 2.3981 no . .
H13 H14B 2.3299 no . .
H13 H15A 2.8603 no . .
H14B H16 2.6823 no . .
H16 H17 2.3191 no . .
H17 H20B 3.2870 no . .
H17 H21C 3.3383 no . .
H17 H22A 2.3520 no . .
H18 H19 2.3161 no . .
H18 H20B 2.7462 no . .
H18 H21C 2.6720 no . .
H18 H22A 3.5748 no . .
S1 H2 3.4499 no . 1_565
F1 H4 3.1920 no . 4_544
F1 H9 3.4903 no . 2_755
F1 H17 2.7761 no . 4_554
F1 H18 3.5618 no . 3_656
F1 H20B 3.0575 no . 3_656
F1 H21C 3.0552 no . 3_656
F2 H9 2.5429 no . 2_755
F2 H11 3.0196 no . 2_745
F2 H14B 3.1807 no . 4_544
F2 H15A 2.5457 no . 4_544
F3 H4 2.9320 no . 4_544
F3 H10 3.0297 no . 2_745
F3 H14B 3.0161 no . 4_544
F3 H15A 3.1258 no . 4_544
F3 H16 3.2196 no . 4_544
F3 H17 3.3937 no . 4_544
F3 H21C 3.2684 no . 3_656
O1 H10 2.6176 no . 2_745
O1 H11 2.7993 no . 2_745
O2 H6A 3.0975 no . 3_746
O2 H8 2.7276 no . 3_746
O2 H12 3.0529 no . 3_756
O2 H13 2.7840 no . 3_756
O3 H6A 3.0350 no . 1_565
O3 H7B 2.9334 no . 1_565
O4 H1 3.1568 no . 1_565
O4 H2 2.9610 no . 1_565
O4 H17 2.8450 no . 4_554
O4 H18 3.2008 no . 3_656
O4 H22A 3.0205 no . 4_554
C1 H18 3.3030 no . 3_656
C1 H21C 3.3475 no . 3_656
C2 H2 3.4982 no . 3_646
C2 H3 2.9810 no . 3_646
C2 H18 3.3235 no . 3_656
C2 H19 3.5108 no . 1_545
C3 H2 2.9806 no . 3_646
C3 H3 3.4579 no . 3_646
C3 H18 3.4251 no . 3_656
C3 H20B 3.4960 no . 2_646
C4 H18 3.4695 no . 3_656
C5 H18 3.4123 no . 3_656
C6 H18 3.3538 no . 3_656
C8 H4 3.5275 no . 4_544
C8 H9 3.5282 no . 2_755
C8 H15A 3.3570 no . 4_544
C9 H8 3.1783 no . 3_746
C9 H10 3.4697 no . 2_745
C9 H11 3.4943 no . 2_745
C10 H8 3.4283 no . 3_746
C10 H13 3.3194 no . 3_756
C11 H12 3.5387 no . 3_756
C11 H13 3.0528 no . 3_756
C13 H11 3.0773 no . 2_745
C13 H13 2.9961 no . 3_756
C14 H6A 3.4113 no . 3_746
C14 H11 2.8218 no . 2_745
C14 H13 3.5064 no . 3_756
C14 H14B 3.5881 no . 3_756
C15 H11 2.9864 no . 2_745
C15 H12 3.2584 no . 2_745
C15 H14B 3.2656 no . 3_756
C15 H16 2.7689 no . 3_756
C16 H11 3.3788 no . 2_745
C16 H12 3.3747 no . 2_745
C16 H14B 2.9687 no . 3_756
C16 H16 3.0599 no . 3_756
C17 H14B 3.0156 no . 3_756
C18 H11 3.4577 no . 2_745
C18 H13 3.1375 no . 3_756
C18 H14B 3.3709 no . 3_756
C19 H2 3.1087 no . 1_565
C19 H3 3.4847 no . 1_565
C20 H3 3.5273 no . 1_565
C20 H9 3.3274 no . 3_756
C21 H1 3.2372 no . 4_545
C21 H3 3.4917 no . 1_565
C22 H3 3.4200 no . 1_565
C22 H20B 3.4126 no . 2_656
C22 H21C 3.2743 no . 2_646
C23 H3 3.3555 no . 1_565
C23 H19 3.2539 no . 3_656
C23 H21C 3.4119 no . 2_646
C23 H22A 3.2514 no . 2_646
C24 H2 2.8877 no . 1_565
C24 H3 3.3969 no . 1_565
C24 H19 3.0233 no . 3_656
C25 H2 3.5239 no . 4_545
C25 H3 3.3847 no . 2_656
C25 H4 3.5136 no . 2_656
C25 H20B 3.2176 no . 2_656
C25 H21C 3.4135 no . 2_646
H1 O4 3.1568 no . 1_545
H1 C21 3.2372 no . 4_544
H1 H17 2.8752 no . 4_544
H1 H20B 3.5093 no . 4_544
H1 H21C 3.0646 no . 3_656
H1 H22A 3.2902 no . 4_544
H2 S1 3.4499 no . 1_545
H2 O4 2.9610 no . 1_545
H2 C2 3.4982 no . 3_646
H2 C3 2.9806 no . 3_646
H2 C19 3.1087 no . 1_545
H2 C24 2.8877 no . 1_545
H2 C25 3.5239 no . 4_544
H2 H2 3.3335 no . 3_646
H2 H3 2.3698 no . 3_646
H2 H19 2.7742 no . 1_545
H2 H20B 3.2247 no . 4_544
H2 H22A 2.9471 no . 4_544
H3 C2 2.9810 no . 3_646
H3 C3 3.4579 no . 3_646
H3 C19 3.4847 no . 1_545
H3 C20 3.5273 no . 1_545
H3 C21 3.4917 no . 1_545
H3 C22 3.4200 no . 1_545
H3 C23 3.3555 no . 1_545
H3 C24 3.3969 no . 1_545
H3 C25 3.3847 no . 2_646
H3 H2 2.3698 no . 3_646
H3 H3 3.2923 no . 3_646
H3 H20B 2.7319 no . 2_646
H3 H22A 3.2522 no . 2_646
H4 F1 3.1920 no . 4_545
H4 F3 2.9320 no . 4_545
H4 C8 3.5275 no . 4_545
H4 C25 3.5136 no . 2_646
H4 H20B 3.2626 no . 2_646
H4 H21C 3.2464 no . 2_646
H4 H22A 3.4553 no . 2_646
H6A O2 3.0975 no . 3_746
H6A O3 3.0350 no . 1_545
H6A C14 3.4113 no . 3_746
H6A H8 2.7330 no . 3_746
H6A H10 3.2049 no . 2_745
H6A H11 3.3660 no . 2_745
H7B O3 2.9334 no . 1_545
H7B H8 3.0005 no . 3_746
H8 O2 2.7276 no . 3_746
H8 C9 3.1783 no . 3_746
H8 C10 3.4283 no . 3_746
H8 H6A 2.7330 no . 3_746
H8 H7B 3.0005 no . 3_746
H8 H11 3.1265 no . 2_745
H9 F1 3.4903 no . 2_745
H9 F2 2.5429 no . 2_745
H9 C8 3.5282 no . 2_745
H9 C20 3.3274 no . 3_756
H9 H11 3.3660 no . 2_745
H9 H12 3.1659 no . 2_745
H9 H16 2.4575 no . 3_756
H10 F3 3.0297 no . 2_755
H10 O1 2.6176 no . 2_755
H10 C9 3.4697 no . 2_755
H10 H6A 3.2049 no . 2_755
H10 H12 3.3608 no . 2_745
H10 H14B 3.2891 no . 3_756
H10 H16 2.9829 no . 3_756
H10 H17 3.5811 no . 3_756
H11 F2 3.0196 no . 2_755
H11 O1 2.7993 no . 2_755
H11 C9 3.4943 no . 2_755
H11 C13 3.0773 no . 2_755
H11 C14 2.8218 no . 2_755
H11 C15 2.9864 no . 2_755
H11 C16 3.3788 no . 2_755
H11 C18 3.4577 no . 2_755
H11 H6A 3.3660 no . 2_755
H11 H8 3.1265 no . 2_755
H11 H9 3.3660 no . 2_755
H11 H14B 3.3492 no . 3_756
H12 O2 3.0529 no . 3_756
H12 C11 3.5387 no . 3_756
H12 C15 3.2584 no . 2_755
H12 C16 3.3747 no . 2_755
H12 H9 3.1659 no . 2_755
H12 H10 3.3608 no . 2_755
H12 H13 3.3280 no . 3_756
H13 O2 2.7840 no . 3_756
H13 C10 3.3194 no . 3_756
H13 C11 3.0528 no . 3_756
H13 C13 2.9961 no . 3_756
H13 C14 3.5064 no . 3_756
H13 C18 3.1375 no . 3_756
H13 H12 3.3280 no . 3_756
H13 H13 2.5350 no . 3_756
H14B F2 3.1807 no . 4_545
H14B F3 3.0161 no . 4_545
H14B C14 3.5881 no . 3_756
H14B C15 3.2656 no . 3_756
H14B C16 2.9687 no . 3_756
H14B C17 3.0156 no . 3_756
H14B C18 3.3709 no . 3_756
H14B H10 3.2891 no . 3_756
H14B H11 3.3492 no . 3_756
H15A F2 2.5457 no . 4_545
H15A F3 3.1258 no . 4_545
H15A C8 3.3570 no . 4_545
H16 F3 3.2196 no . 4_545
H16 C15 2.7689 no . 3_756
H16 C16 3.0599 no . 3_756
H16 H9 2.4575 no . 3_756
H16 H10 2.9829 no . 3_756
H17 F1 2.7761 no . 4_555
H17 F3 3.3937 no . 4_545
H17 O4 2.8450 no . 4_555
H17 H1 2.8752 no . 4_545
H17 H10 3.5811 no . 3_756
H18 F1 3.5618 no . 3_656
H18 O4 3.2008 no . 3_656
H18 C1 3.3030 no . 3_656
H18 C2 3.3235 no . 3_656
H18 C3 3.4251 no . 3_656
H18 C4 3.4695 no . 3_656
H18 C5 3.4123 no . 3_656
H18 C6 3.3538 no . 3_656
H18 H19 2.8202 no . 3_656
H18 H21C 3.5172 no . 2_646
H18 H22A 2.9782 no . 2_646
H19 C2 3.5108 no . 1_565
H19 C23 3.2539 no . 3_656
H19 C24 3.0233 no . 3_656
H19 H2 2.7742 no . 1_565
H19 H18 2.8202 no . 3_656
H19 H19 2.3622 no . 3_656
H19 H22A 3.4896 no . 4_554
H20B F1 3.0575 no . 3_656
H20B C3 3.4960 no . 2_656
H20B C22 3.4126 no . 2_646
H20B C25 3.2176 no . 2_646
H20B H1 3.5093 no . 4_545
H20B H2 3.2247 no . 4_545
H20B H3 2.7319 no . 2_656
H20B H4 3.2626 no . 2_656
H20B H21C 2.7517 no . 2_646
H20B H22A 3.1207 no . 2_646
H21C F1 3.0552 no . 3_656
H21C F3 3.2684 no . 3_656
H21C C1 3.3475 no . 3_656
H21C C22 3.2743 no . 2_656
H21C C23 3.4119 no . 2_656
H21C C25 3.4135 no . 2_656
H21C H1 3.0646 no . 3_656
H21C H4 3.2464 no . 2_656
H21C H18 3.5172 no . 2_656
H21C H20B 2.7517 no . 2_656
H22A O4 3.0205 no . 4_555
H22A C23 3.2514 no . 2_656
H22A H1 3.2902 no . 4_545
H22A H2 2.9471 no . 4_545
H22A H3 3.2522 no . 2_656
H22A H4 3.4553 no . 2_656
H22A H18 2.9782 no . 2_656
H22A H19 3.4896 no . 4_555
H22A H20B 3.1207 no . 2_656

#==============================================================================

#==============================================================================
# Additional structures and associated data_? identifiers
# should be added at this point if there is more than one 
# structure analysis in the CIF.

#==============================================================================
#     End of CIF
#==============================================================================
####################################################################### 
# 
# This file contains crystal structure data downloaded from the 
# Cambridge Structural Database (CSD) hosted by the Cambridge 
# Crystallographic Data Centre (CCDC).
# 
# Full information about CCDC data access policies and citation 
# guidelines are available at http://www.ccdc.cam.ac.uk/access/V1 
# 
# Audit and citation data items may have been added by the CCDC. 
# Please retain this information to preserve the provenance of 
# this file and to allow appropriate attribution of the data. 
# 
#######################################################################

data_170713Plakesh2
_database_code_depnum_ccdc_archive 'CCDC 1575065'
_audit_update_record             
;
2017-09-16 deposited with the CCDC.
2018-02-19 downloaded from the CCDC.
;

#==============================================================================
# CHEMICAL DATA

_chemical_formula_sum            'C23 H20 F3 N O4 S'
_chemical_formula_moiety         'C23 H20 F3 N O4 S'
_chemical_formula_weight         463.47
_chemical_melting_point          ?

#==============================================================================
# CRYSTAL DATA
_symmetry_cell_setting           monoclinic
_symmetry_space_group_name_H-M   'P 1 21/n 1'
_symmetry_space_group_name_Hall  '-P 2yn'
_symmetry_Int_Tables_number      14
loop_
_symmetry_equiv_pos_site_id
_symmetry_equiv_pos_as_xyz
1 +X,+Y,+Z
2 1/2-X,1/2+Y,1/2-Z
3 -X,-Y,-Z
4 1/2+X,1/2-Y,1/2+Z
#------------------------------------------------------------------------------
_cell_length_a                   14.6966(3)
_cell_length_b                   9.11740(17)
_cell_length_c                   17.3812(4)
_cell_angle_alpha                90.0000
_cell_angle_beta                 116.0624(7)
_cell_angle_gamma                90.0000
_cell_volume                     2092.16(7)
_cell_formula_units_Z            4
_cell_measurement_reflns_used    16720
_cell_measurement_theta_min      3.04
_cell_measurement_theta_max      27.44
_cell_measurement_temperature    173
#------------------------------------------------------------------------------
_exptl_crystal_description       block
_exptl_crystal_colour            colorless
_exptl_crystal_size_max          0.300
_exptl_crystal_size_mid          0.150
_exptl_crystal_size_min          0.100
_exptl_crystal_density_diffrn    1.471
_exptl_crystal_density_meas      ?
_exptl_crystal_density_method    'not measured'
_exptl_crystal_F_000             960.00
_exptl_absorpt_coefficient_mu    0.213
_exptl_absorpt_correction_type   multi-scan
_exptl_absorpt_process_details   'ABSCOR (Rigaku, 1995)'
_exptl_absorpt_correction_T_min  0.854
_exptl_absorpt_correction_T_max  0.979

#==============================================================================
# EXPERIMENTAL DATA

_diffrn_ambient_temperature      173
_diffrn_radiation_type           'Mo K\a'
_diffrn_radiation_wavelength     0.71075
_diffrn_measurement_device_type  'Rigaku R-AXIS RAPID'
_diffrn_measurement_method       \w
_diffrn_detector_area_resol_mean 10.000
_diffrn_reflns_number            19472
_diffrn_reflns_av_R_equivalents  0.0173
_diffrn_reflns_theta_max         27.44
_diffrn_reflns_theta_full        27.44
_diffrn_measured_fraction_theta_max 0.998
_diffrn_measured_fraction_theta_full 0.998
_diffrn_reflns_limit_h_min       -19
_diffrn_reflns_limit_h_max       19
_diffrn_reflns_limit_k_min       -11
_diffrn_reflns_limit_k_max       11
_diffrn_reflns_limit_l_min       -22
_diffrn_reflns_limit_l_max       22
_diffrn_standards_number         0
_diffrn_standards_interval_count .
_diffrn_standards_decay_%        ?

#==============================================================================
# REFINEMENT DATA

_refine_special_details          
;
    Refinement was performed using all reflections. The weighted 
    R-factor (wR) and goodness of fit (S) are based on F^2^.
    R-factor (gt) are based on F. The threshold expression of
    F^2^ > 2.0 sigma(F^2^) is used only for calculating R-factor (gt).
;
_reflns_number_total             4771
_reflns_number_gt                4101
_reflns_threshold_expression     F^2^>2.0\s(F^2^)
_refine_ls_structure_factor_coef Fsqd
_refine_ls_R_factor_gt           0.0350
_refine_ls_wR_factor_ref         0.1015
_refine_ls_number_restraints     0
_refine_ls_hydrogen_treatment    constr
_refine_ls_number_reflns         4771
_refine_ls_number_parameters     289
_refine_ls_goodness_of_fit_ref   1.096
_refine_ls_weighting_scheme      calc
_refine_ls_weighting_details     
'w = 1/[\s^2^(Fo^2^)+(0.0523P)^2^+0.6593P] where P=(Fo^2^+2Fc^2^)/3'
_atom_sites_solution_hydrogens   geom
_atom_sites_solution_primary     direct
_atom_sites_solution_secondary   difmap
_refine_ls_shift/su_max          0.001
_refine_diff_density_max         0.290
_refine_diff_density_min         -0.380
_refine_ls_extinction_method     none
_refine_ls_extinction_coef       ?

loop_
_atom_type_symbol
_atom_type_description
_atom_type_scat_dispersion_real
_atom_type_scat_dispersion_imag
_atom_type_scat_source
C C 0.0033 0.0016
;
International Tables for Crystallography
(1992, Vol. C, Tables 4.2.6.8 and 6.1.1.4)
;
H H 0.0000 0.0000
;
International Tables for Crystallography
(1992, Vol. C, Table 6.1.1.4)
;
F F 0.0171 0.0103
;
International Tables for Crystallography
(1992, Vol. C, Tables 4.2.6.8 and 6.1.1.4)
;
N N 0.0061 0.0033
;
International Tables for Crystallography
(1992, Vol. C, Tables 4.2.6.8 and 6.1.1.4)
;
O O 0.0106 0.0060
;
International Tables for Crystallography
(1992, Vol. C, Tables 4.2.6.8 and 6.1.1.4)
;
S S 0.1246 0.1234
;
International Tables for Crystallography
(1992, Vol. C, Tables 4.2.6.8 and 6.1.1.4)
;

#==============================================================================
# ATOMIC COORDINATES AND THERMAL PARAMETERS

loop_
_atom_site_label
_atom_site_type_symbol
_atom_site_fract_x
_atom_site_fract_y
_atom_site_fract_z
_atom_site_U_iso_or_equiv
_atom_site_adp_type
_atom_site_occupancy
_atom_site_symmetry_multiplicity
_atom_site_calc_flag
_atom_site_refinement_flags
_atom_site_disorder_assembly
_atom_site_disorder_group
S1 S 0.93559(3) 0.08665(4) 0.63631(2) 0.02800(10) Uani 1.0 4 d . . .
F1 F 0.95291(8) 0.30041(11) 0.86170(6) 0.0492(3) Uani 1.0 4 d . . .
F2 F 0.93819(9) 0.53225(13) 0.87476(6) 0.0524(3) Uani 1.0 4 d . . .
F3 F 1.07936(7) 0.44309(12) 0.88785(6) 0.0478(3) Uani 1.0 4 d . . .
O1 O 0.97023(8) 0.59280(11) 0.73506(7) 0.0321(3) Uani 1.0 4 d . . .
O2 O 1.21492(7) 0.55453(11) 0.65622(7) 0.0331(3) Uani 1.0 4 d . . .
O3 O 1.02408(8) 0.07245(12) 0.62196(7) 0.0375(3) Uani 1.0 4 d . . .
O4 O 0.94297(9) 0.06600(12) 0.72064(7) 0.0380(3) Uani 1.0 4 d . . .
N1 N 0.89444(9) 0.25280(13) 0.60647(7) 0.0268(3) Uani 1.0 4 d . . .
C1 C 0.81382(10) 0.31151(15) 0.62308(9) 0.0280(3) Uani 1.0 4 d . . .
C2 C 0.71352(11) 0.28104(18) 0.56689(10) 0.0360(4) Uani 1.0 4 d . . .
C3 C 0.63601(11) 0.34515(19) 0.58018(11) 0.0424(4) Uani 1.0 4 d . . .
C4 C 0.65795(12) 0.44151(19) 0.64756(12) 0.0416(4) Uani 1.0 4 d . . .
C5 C 0.75779(12) 0.47378(17) 0.70262(10) 0.0353(4) Uani 1.0 4 d . . .
C6 C 0.83743(10) 0.40721(15) 0.69208(9) 0.0281(3) Uani 1.0 4 d . . .
C7 C 0.94721(10) 0.44570(15) 0.74791(9) 0.0277(3) Uani 1.0 4 d . . .
C8 C 0.97869(12) 0.43196(17) 0.84320(10) 0.0349(4) Uani 1.0 4 d . . .
C9 C 0.95876(11) 0.61900(16) 0.64958(9) 0.0324(3) Uani 1.0 4 d . . .
C10 C 1.03919(10) 0.54273(15) 0.63229(8) 0.0273(3) Uani 1.0 4 d . . .
C11 C 1.02387(11) 0.41481(16) 0.59015(9) 0.0291(3) Uani 1.0 4 d . . .
C12 C 0.92443(11) 0.33391(16) 0.54691(9) 0.0307(3) Uani 1.0 4 d . . .
C13 C 1.13474(10) 0.62247(15) 0.66266(8) 0.0277(3) Uani 1.0 4 d . . .
C14 C 1.16066(12) 0.76298(17) 0.68946(9) 0.0350(3) Uani 1.0 4 d . . .
C15 C 1.26156(12) 0.78490(19) 0.69951(10) 0.0397(4) Uani 1.0 4 d . . .
C16 C 1.29053(11) 0.65722(18) 0.67925(10) 0.0380(4) Uani 1.0 4 d . . .
C17 C 0.84380(10) -0.03662(15) 0.56732(9) 0.0272(3) Uani 1.0 4 d . . .
C18 C 0.84068(11) -0.06883(16) 0.48792(9) 0.0310(3) Uani 1.0 4 d . . .
C19 C 0.76913(11) -0.16739(17) 0.43420(9) 0.0338(3) Uani 1.0 4 d . . .
C20 C 0.70029(11) -0.23464(16) 0.45825(10) 0.0321(3) Uani 1.0 4 d . . .
C21 C 0.62115(13) -0.33831(19) 0.39867(12) 0.0438(4) Uani 1.0 4 d . . .
C22 C 0.70545(11) -0.20138(17) 0.53836(10) 0.0349(4) Uani 1.0 4 d . . .
C23 C 0.77643(11) -0.10285(17) 0.59309(10) 0.0334(3) Uani 1.0 4 d . . .
H2 H 0.6983 0.2168 0.5198 0.0432 Uiso 1.0 4 calc R . .
H3 H 0.5675 0.3228 0.5428 0.0508 Uiso 1.0 4 calc R . .
H4 H 0.6045 0.4856 0.6561 0.0499 Uiso 1.0 4 calc R . .
H5 H 0.7723 0.5417 0.7480 0.0424 Uiso 1.0 4 calc R . .
H7 H 0.9906 0.3785 0.7328 0.0333 Uiso 1.0 4 calc R . .
H9A H 0.9622 0.7258 0.6410 0.0388 Uiso 1.0 4 calc R . .
H9B H 0.8912 0.5841 0.6079 0.0388 Uiso 1.0 4 calc R . .
H11 H 1.0810 0.3711 0.5873 0.0349 Uiso 1.0 4 calc R . .
H12A H 0.8705 0.4054 0.5142 0.0369 Uiso 1.0 4 calc R . .
H12B H 0.9290 0.2634 0.5054 0.0369 Uiso 1.0 4 calc R . .
H14 H 1.1195 0.8333 0.6996 0.0420 Uiso 1.0 4 calc R . .
H15 H 1.3003 0.8725 0.7170 0.0477 Uiso 1.0 4 calc R . .
H16 H 1.3550 0.6400 0.6806 0.0456 Uiso 1.0 4 calc R . .
H18 H 0.8871 -0.0238 0.4707 0.0372 Uiso 1.0 4 calc R . .
H19 H 0.7670 -0.1895 0.3800 0.0405 Uiso 1.0 4 calc R . .
H21A H 0.6289 -0.3486 0.3457 0.0525 Uiso 1.0 4 calc R . .
H21B H 0.6293 -0.4344 0.4262 0.0525 Uiso 1.0 4 calc R . .
H21C H 0.5536 -0.2995 0.3852 0.0525 Uiso 1.0 4 calc R . .
H22 H 0.6595 -0.2470 0.5559 0.0419 Uiso 1.0 4 calc R . .
H23 H 0.7790 -0.0809 0.6474 0.0401 Uiso 1.0 4 calc R . .


loop_
_atom_site_aniso_label
_atom_site_aniso_U_11
_atom_site_aniso_U_22
_atom_site_aniso_U_33
_atom_site_aniso_U_12
_atom_site_aniso_U_13
_atom_site_aniso_U_23
S1 0.02898(17) 0.03021(18) 0.02526(17) 0.00306(13) 0.01234(13) 0.00119(12)
F1 0.0695(7) 0.0476(6) 0.0343(5) -0.0161(5) 0.0262(5) 0.0026(4)
F2 0.0684(7) 0.0589(7) 0.0408(6) 0.0003(6) 0.0342(5) -0.0142(5)
F3 0.0429(6) 0.0617(7) 0.0318(5) -0.0088(5) 0.0100(4) -0.0031(5)
O1 0.0402(6) 0.0270(5) 0.0372(6) -0.0027(5) 0.0245(5) -0.0019(4)
O2 0.0281(5) 0.0317(6) 0.0404(6) 0.0018(4) 0.0157(5) 0.0005(5)
O3 0.0281(5) 0.0425(6) 0.0423(6) 0.0040(5) 0.0159(5) -0.0022(5)
O4 0.0469(7) 0.0396(6) 0.0253(5) 0.0010(5) 0.0139(5) 0.0048(5)
N1 0.0304(6) 0.0276(6) 0.0270(6) 0.0005(5) 0.0170(5) 0.0006(5)
C1 0.0295(7) 0.0283(7) 0.0302(7) 0.0014(6) 0.0170(6) 0.0027(6)
C2 0.0326(7) 0.0389(8) 0.0355(8) -0.0024(7) 0.0139(6) -0.0020(7)
C3 0.0267(7) 0.0483(10) 0.0506(10) -0.0014(7) 0.0156(7) 0.0012(8)
C4 0.0335(8) 0.0452(9) 0.0553(10) 0.0049(7) 0.0279(8) 0.0042(8)
C5 0.0376(8) 0.0358(8) 0.0421(9) 0.0005(7) 0.0263(7) -0.0004(7)
C6 0.0314(7) 0.0286(7) 0.0302(7) 0.0003(6) 0.0189(6) 0.0021(6)
C7 0.0321(7) 0.0278(7) 0.0285(7) -0.0029(6) 0.0180(6) -0.0023(5)
C8 0.0411(8) 0.0369(8) 0.0306(8) -0.0056(7) 0.0192(7) -0.0044(6)
C9 0.0341(7) 0.0302(7) 0.0372(8) 0.0055(6) 0.0197(6) 0.0091(6)
C10 0.0297(7) 0.0305(7) 0.0240(6) 0.0049(6) 0.0140(6) 0.0100(5)
C11 0.0313(7) 0.0335(7) 0.0272(7) 0.0035(6) 0.0172(6) 0.0067(6)
C12 0.0352(7) 0.0360(8) 0.0239(7) -0.0017(6) 0.0156(6) 0.0026(6)
C13 0.0302(7) 0.0313(7) 0.0242(7) 0.0053(6) 0.0144(6) 0.0074(6)
C14 0.0399(8) 0.0340(8) 0.0330(8) 0.0017(7) 0.0177(7) -0.0021(6)
C15 0.0390(8) 0.0398(9) 0.0378(8) -0.0074(7) 0.0145(7) -0.0079(7)
C16 0.0284(7) 0.0429(9) 0.0405(9) -0.0043(7) 0.0131(6) -0.0034(7)
C17 0.0297(7) 0.0253(7) 0.0298(7) 0.0045(6) 0.0158(6) 0.0006(5)
C18 0.0345(7) 0.0325(7) 0.0322(7) 0.0026(6) 0.0203(6) 0.0008(6)
C19 0.0388(8) 0.0349(8) 0.0318(7) 0.0024(6) 0.0193(6) -0.0040(6)
C20 0.0314(7) 0.0268(7) 0.0386(8) 0.0055(6) 0.0158(6) -0.0011(6)
C21 0.0422(9) 0.0370(9) 0.0517(10) -0.0047(7) 0.0201(8) -0.0091(8)
C22 0.0343(8) 0.0343(8) 0.0440(9) 0.0014(6) 0.0244(7) 0.0020(7)
C23 0.0390(8) 0.0360(8) 0.0337(8) 0.0024(6) 0.0238(7) -0.0009(6)

#==============================================================================
_computing_data_collection       'RAPID AUTO (Rigaku, ????)'
_computing_cell_refinement       'RAPID AUTO'
_computing_data_reduction        'RAPID AUTO'
_computing_structure_solution    'SIR2004 (Burla, et al., 2005)'
_computing_structure_refinement  'SHELXL97 (Sheldrick, 2008)'
_computing_publication_material  'CrystalStructure 4.0 (Rigaku, 2010)'
_computing_molecular_graphics    'CrystalStructure 4.0'

#==============================================================================
# MOLECULAR GEOMETRY

_geom_special_details            
;
    ENTER SPECIAL DETAILS OF THE MOLECULAR GEOMETRY
;

loop_
_geom_bond_atom_site_label_1
_geom_bond_atom_site_label_2
_geom_bond_distance
_geom_bond_publ_flag
_geom_bond_site_symmetry_1
_geom_bond_site_symmetry_2
S1 O3 1.4336(15) yes . .
S1 O4 1.4339(14) yes . .
S1 N1 1.6291(13) yes . .
S1 C17 1.7605(13) yes . .
F1 C8 1.339(2) yes . .
F2 C8 1.333(3) yes . .
F3 C8 1.3389(18) yes . .
O1 C7 1.4246(18) yes . .
O1 C9 1.440(2) yes . .
O2 C13 1.379(2) yes . .
O2 C16 1.3714(19) yes . .
N1 C1 1.440(3) yes . .
N1 C12 1.488(3) yes . .
C1 C2 1.3924(18) yes . .
C1 C6 1.398(2) yes . .
C2 C3 1.387(3) yes . .
C3 C4 1.384(3) yes . .
C4 C5 1.386(2) yes . .
C5 C6 1.400(3) yes . .
C6 C7 1.5140(18) yes . .
C7 C8 1.516(3) yes . .
C9 C10 1.511(3) yes . .
C10 C11 1.343(2) yes . .
C10 C13 1.459(2) yes . .
C11 C12 1.510(2) yes . .
C13 C14 1.359(2) yes . .
C14 C15 1.429(3) yes . .
C15 C16 1.339(3) yes . .
C17 C18 1.392(3) yes . .
C17 C23 1.391(3) yes . .
C18 C19 1.3865(19) yes . .
C19 C20 1.395(3) yes . .
C20 C21 1.503(2) yes . .
C20 C22 1.394(3) yes . .
C22 C23 1.389(2) yes . .
C2 H2 0.950 no . .
C3 H3 0.950 no . .
C4 H4 0.950 no . .
C5 H5 0.950 no . .
C7 H7 1.000 no . .
C9 H9A 0.990 no . .
C9 H9B 0.990 no . .
C11 H11 0.950 no . .
C12 H12A 0.990 no . .
C12 H12B 0.990 no . .
C14 H14 0.950 no . .
C15 H15 0.950 no . .
C16 H16 0.950 no . .
C18 H18 0.950 no . .
C19 H19 0.950 no . .
C21 H21A 0.980 no . .
C21 H21B 0.980 no . .
C21 H21C 0.980 no . .
C22 H22 0.950 no . .
C23 H23 0.950 no . .

loop_
_geom_angle_atom_site_label_1
_geom_angle_atom_site_label_2
_geom_angle_atom_site_label_3
_geom_angle
_geom_angle_publ_flag
_geom_angle_site_symmetry_1
_geom_angle_site_symmetry_2
_geom_angle_site_symmetry_3
O3 S1 O4 119.93(7) yes . . .
O3 S1 N1 105.48(8) yes . . .
O3 S1 C17 107.82(8) yes . . .
O4 S1 N1 107.36(7) yes . . .
O4 S1 C17 107.68(8) yes . . .
N1 S1 C17 108.10(6) yes . . .
C7 O1 C9 112.94(11) yes . . .
C13 O2 C16 106.34(12) yes . . .
S1 N1 C1 120.32(11) yes . . .
S1 N1 C12 120.11(12) yes . . .
C1 N1 C12 118.43(12) yes . . .
N1 C1 C2 119.73(14) yes . . .
N1 C1 C6 119.21(12) yes . . .
C2 C1 C6 120.90(16) yes . . .
C1 C2 C3 119.53(15) yes . . .
C2 C3 C4 120.36(14) yes . . .
C3 C4 C5 120.09(18) yes . . .
C4 C5 C6 120.65(16) yes . . .
C1 C6 C5 118.43(12) yes . . .
C1 C6 C7 119.18(15) yes . . .
C5 C6 C7 122.17(13) yes . . .
O1 C7 C6 112.17(11) yes . . .
O1 C7 C8 105.63(12) yes . . .
C6 C7 C8 114.13(15) yes . . .
F1 C8 F2 106.91(17) yes . . .
F1 C8 F3 106.61(12) yes . . .
F1 C8 C7 110.71(12) yes . . .
F2 C8 F3 106.79(12) yes . . .
F2 C8 C7 114.55(12) yes . . .
F3 C8 C7 110.85(16) yes . . .
O1 C9 C10 112.44(11) yes . . .
C9 C10 C11 123.36(14) yes . . .
C9 C10 C13 114.30(12) yes . . .
C11 C10 C13 122.30(15) yes . . .
C10 C11 C12 126.13(16) yes . . .
N1 C12 C11 114.48(12) yes . . .
O2 C13 C10 117.90(12) yes . . .
O2 C13 C14 109.30(14) yes . . .
C10 C13 C14 132.38(15) yes . . .
C13 C14 C15 107.05(16) yes . . .
C14 C15 C16 106.21(15) yes . . .
O2 C16 C15 111.09(16) yes . . .
S1 C17 C18 119.45(13) yes . . .
S1 C17 C23 119.91(13) yes . . .
C18 C17 C23 120.64(13) yes . . .
C17 C18 C19 119.30(17) yes . . .
C18 C19 C20 121.22(16) yes . . .
C19 C20 C21 120.89(17) yes . . .
C19 C20 C22 118.38(13) yes . . .
C21 C20 C22 120.72(17) yes . . .
C20 C22 C23 121.32(18) yes . . .
C17 C23 C22 119.14(17) yes . . .
C1 C2 H2 120.229 no . . .
C3 C2 H2 120.239 no . . .
C2 C3 H3 119.827 no . . .
C4 C3 H3 119.817 no . . .
C3 C4 H4 119.952 no . . .
C5 C4 H4 119.959 no . . .
C4 C5 H5 119.673 no . . .
C6 C5 H5 119.675 no . . .
O1 C7 H7 108.233 no . . .
C6 C7 H7 108.232 no . . .
C8 C7 H7 108.242 no . . .
O1 C9 H9A 109.116 no . . .
O1 C9 H9B 109.113 no . . .
C10 C9 H9A 109.108 no . . .
C10 C9 H9B 109.105 no . . .
H9A C9 H9B 107.850 no . . .
C10 C11 H11 116.932 no . . .
C12 C11 H11 116.939 no . . .
N1 C12 H12A 108.641 no . . .
N1 C12 H12B 108.641 no . . .
C11 C12 H12A 108.642 no . . .
C11 C12 H12B 108.646 no . . .
H12A C12 H12B 107.586 no . . .
C13 C14 H14 126.482 no . . .
C15 C14 H14 126.465 no . . .
C14 C15 H15 126.897 no . . .
C16 C15 H15 126.895 no . . .
O2 C16 H16 124.454 no . . .
C15 C16 H16 124.453 no . . .
C17 C18 H18 120.347 no . . .
C19 C18 H18 120.356 no . . .
C18 C19 H19 119.379 no . . .
C20 C19 H19 119.396 no . . .
C20 C21 H21A 109.466 no . . .
C20 C21 H21B 109.476 no . . .
C20 C21 H21C 109.474 no . . .
H21A C21 H21B 109.461 no . . .
H21A C21 H21C 109.482 no . . .
H21B C21 H21C 109.469 no . . .
C20 C22 H22 119.347 no . . .
C23 C22 H22 119.337 no . . .
C17 C23 H23 120.426 no . . .
C22 C23 H23 120.432 no . . .

loop_
_geom_torsion_atom_site_label_1
_geom_torsion_atom_site_label_2
_geom_torsion_atom_site_label_3
_geom_torsion_atom_site_label_4
_geom_torsion
_geom_torsion_publ_flag
_geom_torsion_site_symmetry_1
_geom_torsion_site_symmetry_2
_geom_torsion_site_symmetry_3
_geom_torsion_site_symmetry_4
O3 S1 N1 C1 -171.49(7) no . . . .
O3 S1 N1 C12 20.93(9) no . . . .
O3 S1 C17 C18 -31.77(11) no . . . .
O3 S1 C17 C23 147.06(9) no . . . .
O4 S1 N1 C1 -42.52(10) no . . . .
O4 S1 N1 C12 149.91(8) no . . . .
O4 S1 C17 C18 -162.51(9) no . . . .
O4 S1 C17 C23 16.32(12) no . . . .
N1 S1 C17 C18 81.80(11) no . . . .
N1 S1 C17 C23 -99.37(11) no . . . .
C17 S1 N1 C1 73.38(10) no . . . .
C17 S1 N1 C12 -94.19(10) no . . . .
C7 O1 C9 C10 -70.05(14) no . . . .
C9 O1 C7 C6 -63.64(16) no . . . .
C9 O1 C7 C8 171.45(11) no . . . .
C13 O2 C16 C15 -0.05(16) no . . . .
C16 O2 C13 C10 173.13(11) no . . . .
C16 O2 C13 C14 -0.36(14) no . . . .
S1 N1 C1 C2 -83.72(14) no . . . .
S1 N1 C1 C6 100.97(12) no . . . .
S1 N1 C12 C11 -86.01(13) no . . . .
C1 N1 C12 C11 106.18(13) no . . . .
C12 N1 C1 C2 84.06(15) no . . . .
C12 N1 C1 C6 -91.24(14) no . . . .
N1 C1 C2 C3 -176.01(12) no . . . .
N1 C1 C6 C5 174.20(12) no . . . .
N1 C1 C6 C7 -0.4(2) no . . . .
C2 C1 C6 C5 -1.0(3) no . . . .
C2 C1 C6 C7 -175.70(13) no . . . .
C6 C1 C2 C3 -0.8(3) no . . . .
C1 C2 C3 C4 1.5(3) no . . . .
C2 C3 C4 C5 -0.4(3) no . . . .
C3 C4 C5 C6 -1.4(3) no . . . .
C4 C5 C6 C1 2.2(3) no . . . .
C4 C5 C6 C7 176.65(15) no . . . .
C1 C6 C7 O1 108.43(15) no . . . .
C1 C6 C7 C8 -131.48(14) no . . . .
C5 C6 C7 O1 -66.0(2) no . . . .
C5 C6 C7 C8 54.08(18) no . . . .
O1 C7 C8 F1 175.09(12) no . . . .
O1 C7 C8 F2 54.12(17) no . . . .
O1 C7 C8 F3 -66.80(15) no . . . .
C6 C7 C8 F1 51.40(17) no . . . .
C6 C7 C8 F2 -69.57(16) no . . . .
C6 C7 C8 F3 169.51(11) no . . . .
O1 C9 C10 C11 99.28(13) no . . . .
O1 C9 C10 C13 -82.81(14) no . . . .
C9 C10 C11 C12 5.8(3) no . . . .
C9 C10 C13 O2 174.37(11) no . . . .
C9 C10 C13 C14 -14.0(2) no . . . .
C11 C10 C13 O2 -7.69(19) no . . . .
C11 C10 C13 C14 163.98(14) no . . . .
C13 C10 C11 C12 -171.93(12) no . . . .
C10 C11 C12 N1 -77.26(18) no . . . .
O2 C13 C14 C15 0.61(15) no . . . .
C10 C13 C14 C15 -171.60(14) no . . . .
C13 C14 C15 C16 -0.62(16) no . . . .
C14 C15 C16 O2 0.41(18) no . . . .
S1 C17 C18 C19 179.18(9) no . . . .
S1 C17 C23 C22 -179.10(9) no . . . .
C18 C17 C23 C22 -0.3(2) no . . . .
C23 C17 C18 C19 0.4(2) no . . . .
C17 C18 C19 C20 0.0(2) no . . . .
C18 C19 C20 C21 178.35(12) no . . . .
C18 C19 C20 C22 -0.5(2) no . . . .
C19 C20 C22 C23 0.6(2) no . . . .
C21 C20 C22 C23 -178.27(12) no . . . .
C20 C22 C23 C17 -0.2(2) no . . . .

loop_
_geom_contact_atom_site_label_1
_geom_contact_atom_site_label_2
_geom_contact_distance
_geom_contact_publ_flag
_geom_contact_site_symmetry_1
_geom_contact_site_symmetry_2
S1 C2 3.4334(16) no . .
S1 C6 3.5765(16) no . .
S1 C11 3.4919(17) no . .
F1 O1 3.5368(16) no . .
F1 O4 3.2071(17) no . .
F1 C5 3.3764(17) no . .
F1 C6 2.8502(16) no . .
F2 O1 2.7253(19) no . .
F2 C5 3.0488(16) no . .
F2 C6 3.0729(17) no . .
F3 O1 2.7831(14) no . .
O1 C1 3.4232(16) no . .
O1 C5 3.114(3) no . .
O1 C11 3.368(3) no . .
O1 C13 3.190(3) no . .
O1 C14 3.580(3) no . .
O2 C11 2.8270(18) no . .
O3 C11 3.1698(19) no . .
O3 C12 2.8019(18) no . .
O3 C18 2.9722(16) no . .
O4 C1 2.9429(17) no . .
O4 C6 3.4137(18) no . .
O4 C7 3.4910(18) no . .
O4 C23 2.9168(17) no . .
N1 C7 2.8395(19) no . .
N1 C9 3.4612(19) no . .
N1 C10 3.2978(19) no . .
N1 C18 3.4697(19) no . .
C1 C4 2.773(3) no . .
C1 C9 3.427(2) no . .
C1 C11 3.507(3) no . .
C1 C17 3.403(2) no . .
C2 C5 2.780(3) no . .
C2 C12 3.303(3) no . .
C2 C17 3.470(3) no . .
C2 C23 3.598(3) no . .
C3 C6 2.7940(18) no . .
C5 C8 3.112(2) no . .
C6 C9 2.935(3) no . .
C6 C12 3.359(3) no . .
C7 C10 3.006(3) no . .
C7 C11 3.403(3) no . .
C7 C12 3.511(3) no . .
C9 C12 3.067(2) no . .
C9 C14 3.033(3) no . .
C10 C16 3.571(3) no . .
C17 C20 2.7908(19) no . .
C18 C22 2.777(3) no . .
C19 C23 2.779(3) no . .
F1 C22 3.462(3) no . 2_656
F2 C3 3.270(3) no . 2_656
F3 C2 3.5151(18) no . 4_555
F3 C19 3.2612(19) no . 4_555
F3 C20 3.1322(18) no . 4_555
F3 C22 3.4005(18) no . 4_555
O1 C21 3.5319(19) no . 4_555
O2 C12 3.3676(17) no . 3_766
O2 C15 3.419(2) no . 2_746
O2 C21 3.553(3) no . 3_756
O3 C14 3.3612(19) no . 1_545
O3 C16 3.4186(17) no . 2_746
O3 C18 3.307(3) no . 3_756
O4 C4 3.424(3) no . 2_646
C2 F3 3.5151(18) no . 4_454
C3 F2 3.270(3) no . 2_646
C4 O4 3.424(3) no . 2_656
C9 C17 3.555(2) no . 1_565
C9 C23 3.502(3) no . 1_565
C10 C11 3.579(2) no . 3_766
C10 C12 3.566(3) no . 3_766
C11 C10 3.579(2) no . 3_766
C11 C11 3.285(3) no . 3_766
C12 O2 3.3676(17) no . 3_766
C12 C10 3.566(3) no . 3_766
C12 C13 3.376(2) no . 3_766
C13 C12 3.376(2) no . 3_766
C14 O3 3.3612(19) no . 1_565
C15 O2 3.419(2) no . 2_756
C16 O3 3.4186(17) no . 2_756
C17 C9 3.555(2) no . 1_545
C18 O3 3.307(3) no . 3_756
C19 F3 3.2612(19) no . 4_454
C20 F3 3.1322(18) no . 4_454
C21 O1 3.5319(19) no . 4_454
C21 O2 3.553(3) no . 3_756
C22 F1 3.462(3) no . 2_646
C22 F3 3.4005(18) no . 4_454
C23 C9 3.502(3) no . 1_545
S1 H2 3.3862 no . .
S1 H7 3.0581 no . .
S1 H12A 3.4758 no . .
S1 H12B 2.7549 no . .
S1 H18 2.8288 no . .
S1 H23 2.8395 no . .
F1 H5 3.3441 no . .
F1 H7 2.6320 no . .
F2 H5 2.4671 no . .
F2 H7 3.2129 no . .
F3 H7 2.4949 no . .
O1 H5 3.0496 no . .
O1 H14 3.3450 no . .
O2 H11 2.4568 no . .
O2 H14 3.1507 no . .
O2 H15 3.1514 no . .
O3 H7 3.5450 no . .
O3 H11 2.9867 no . .
O3 H12B 2.5694 no . .
O3 H18 2.6613 no . .
O4 H7 2.9191 no . .
O4 H23 2.5553 no . .
N1 H2 2.6214 no . .
N1 H7 2.3245 no . .
N1 H9B 3.0217 no . .
N1 H11 3.0974 no . .
N1 H18 3.4223 no . .
C1 H3 3.2596 no . .
C1 H5 3.2639 no . .
C1 H7 2.5312 no . .
C1 H9B 2.7939 no . .
C1 H12A 2.5285 no . .
C1 H12B 3.2062 no . .
C2 H4 3.2605 no . .
C2 H12A 3.0502 no . .
C2 H23 3.5487 no . .
C3 H5 3.2553 no . .
C4 H2 3.2617 no . .
C5 H3 3.2565 no . .
C5 H7 3.3414 no . .
C5 H9B 3.2258 no . .
C6 H2 3.2837 no . .
C6 H4 3.2769 no . .
C6 H9B 2.5269 no . .
C6 H12A 3.3340 no . .
C7 H5 2.7157 no . .
C7 H9A 3.2221 no . .
C7 H9B 2.5367 no . .
C8 H5 2.9205 no . .
C9 H7 2.5543 no . .
C9 H11 3.3492 no . .
C9 H12A 2.8860 no . .
C9 H14 2.8896 no . .
C10 H7 2.6263 no . .
C10 H12A 2.7303 no . .
C10 H12B 3.2916 no . .
C10 H14 2.9272 no . .
C11 H7 2.7490 no . .
C11 H9A 3.2172 no . .
C11 H9B 2.6093 no . .
C12 H2 3.3213 no . .
C12 H7 2.9640 no . .
C12 H9B 2.6498 no . .
C12 H18 3.4713 no . .
C13 H9A 2.5737 no . .
C13 H9B 3.2933 no . .
C13 H11 2.5854 no . .
C13 H15 3.1607 no . .
C13 H16 3.1163 no . .
C14 H9A 2.6786 no . .
C14 H16 3.1339 no . .
C16 H14 3.1311 no . .
C17 H2 3.0070 no . .
C17 H12B 3.3751 no . .
C17 H19 3.2540 no . .
C17 H22 3.2532 no . .
C18 H2 3.5335 no . .
C18 H12B 3.2566 no . .
C18 H23 3.2760 no . .
C19 H21A 2.5608 no . .
C19 H21B 3.1487 no . .
C19 H21C 3.1365 no . .
C19 H22 3.2541 no . .
C20 H18 3.2798 no . .
C20 H23 3.2821 no . .
C21 H19 2.6736 no . .
C21 H22 2.6687 no . .
C22 H19 3.2544 no . .
C22 H21A 3.3118 no . .
C22 H21B 2.7652 no . .
C22 H21C 2.7652 no . .
C23 H2 3.1859 no . .
C23 H18 3.2753 no . .
H2 H3 2.3381 no . .
H2 H12A 3.0964 no . .
H2 H12B 3.5326 no . .
H2 H23 3.3743 no . .
H3 H4 2.3308 no . .
H4 H5 2.3311 no . .
H5 H9B 3.5872 no . .
H7 H9A 3.4875 no . .
H7 H9B 2.7528 no . .
H7 H11 3.3337 no . .
H7 H12A 3.4227 no . .
H9A H12A 3.5496 no . .
H9A H14 2.2965 no . .
H9B H11 3.5438 no . .
H9B H12A 2.2279 no . .
H9B H12B 3.5916 no . .
H11 H12A 2.7975 no . .
H11 H12B 2.2774 no . .
H12B H18 2.6965 no . .
H14 H15 2.5639 no . .
H15 H16 2.4466 no . .
H18 H19 2.3327 no . .
H19 H21A 2.3482 no . .
H19 H21B 3.3386 no . .
H19 H21C 3.3305 no . .
H21A H22 3.5995 no . .
H21B H22 2.7042 no . .
H21C H22 2.7189 no . .
H22 H23 2.3353 no . .
S1 H9A 3.3095 no . 1_545
S1 H14 3.3519 no . 1_545
S1 H16 3.3507 no . 2_746
F1 H2 3.4456 no . 4_555
F1 H3 3.0580 no . 4_555
F1 H4 2.9693 no . 2_646
F1 H16 3.5323 no . 2_746
F1 H22 2.6550 no . 2_656
F1 H23 3.5116 no . 2_656
F2 H3 3.0299 no . 2_656
F2 H21C 2.9290 no . 4_555
F2 H22 3.3942 no . 2_656
F2 H23 3.2119 no . 2_656
F3 H2 2.6299 no . 4_555
F3 H15 3.1144 no . 2_746
F3 H16 3.3157 no . 2_746
F3 H21C 3.2697 no . 4_555
O1 H21A 3.2613 no . 4_555
O1 H21C 3.0092 no . 4_555
O2 H12A 2.6864 no . 3_766
O2 H12B 3.1461 no . 3_766
O2 H14 3.3033 no . 2_746
O2 H15 2.8442 no . 2_746
O2 H19 3.4191 no . 3_756
O2 H21A 2.9771 no . 3_756
O2 H21B 3.3725 no . 3_756
O3 H9A 3.3451 no . 1_545
O3 H14 2.6223 no . 1_545
O3 H16 3.1545 no . 2_746
O3 H18 2.5189 no . 3_756
O3 H19 3.2656 no . 3_756
O4 H4 2.6324 no . 2_646
O4 H5 3.4460 no . 2_646
O4 H9A 3.4577 no . 1_545
O4 H14 3.4924 no . 1_545
O4 H16 2.7819 no . 2_746
O4 H21A 3.3017 no . 4_545
O4 H21C 3.5555 no . 4_545
C2 H21B 3.4033 no . 1_565
C3 H21B 3.3137 no . 1_565
C3 H21C 3.1266 no . 3_656
C4 H21C 3.1801 no . 3_656
C4 H22 3.2613 no . 1_565
C4 H23 3.2704 no . 2_656
C5 H22 3.4402 no . 1_565
C5 H23 2.9274 no . 2_656
C7 H15 3.5495 no . 2_746
C8 H21C 3.5029 no . 4_555
C10 H11 3.5180 no . 3_766
C10 H12A 3.3820 no . 3_766
C10 H12B 3.1710 no . 3_766
C10 H15 3.0664 no . 2_746
C11 H11 3.3938 no . 3_766
C11 H12A 3.2955 no . 3_766
C11 H12B 3.5857 no . 3_766
C11 H15 3.2321 no . 2_746
C11 H19 3.5409 no . 3_756
C12 H11 3.5378 no . 3_766
C13 H12A 3.0517 no . 3_766
C13 H12B 2.8441 no . 3_766
C13 H15 2.9535 no . 2_746
C13 H19 3.4597 no . 4_555
C14 H12B 3.0568 no . 3_766
C14 H18 3.4900 no . 3_766
C14 H19 3.0514 no . 4_555
C14 H21A 3.0528 no . 4_555
C15 H7 3.4072 no . 2_756
C15 H11 3.4889 no . 2_756
C15 H12B 3.4577 no . 3_766
C15 H18 3.5482 no . 3_766
C15 H19 3.2227 no . 4_555
C16 H7 3.5255 no . 2_756
C16 H12A 3.2002 no . 3_766
C16 H12B 3.4831 no . 3_766
C16 H14 3.5294 no . 2_746
C16 H21A 3.1558 no . 3_756
C16 H21B 3.2822 no . 3_756
C17 H9A 2.7203 no . 1_545
C17 H9B 3.5363 no . 1_545
C18 H9A 3.0983 no . 1_545
C18 H11 3.4570 no . 3_756
C19 H9A 3.5997 no . 1_545
C19 H9B 3.5642 no . 1_545
C19 H11 3.0272 no . 3_756
C19 H15 3.5810 no . 3_766
C20 H9B 3.3095 no . 1_545
C21 H3 3.3490 no . 3_656
C21 H4 3.3067 no . 3_656
C21 H14 3.4498 no . 4_454
C21 H16 3.1646 no . 3_756
C22 H9A 3.4559 no . 1_545
C22 H9B 3.1364 no . 1_545
C23 H5 3.4093 no . 2_646
C23 H9A 2.9303 no . 1_545
C23 H9B 3.2671 no . 1_545
H2 F1 3.4456 no . 4_454
H2 F3 2.6299 no . 4_454
H2 H16 3.4723 no . 3_766
H2 H21B 3.5125 no . 1_565
H3 F1 3.0580 no . 4_454
H3 F2 3.0299 no . 2_646
H3 C21 3.3490 no . 3_656
H3 H21B 3.3846 no . 1_565
H3 H21B 3.3255 no . 3_656
H3 H21C 2.5949 no . 3_656
H3 H22 3.0853 no . 3_656
H4 F1 2.9693 no . 2_656
H4 O4 2.6324 no . 2_656
H4 C21 3.3067 no . 3_656
H4 H21B 3.1236 no . 3_656
H4 H21C 2.7072 no . 3_656
H4 H22 3.2964 no . 1_565
H4 H23 3.1346 no . 2_656
H5 O4 3.4460 no . 2_656
H5 C23 3.4093 no . 2_656
H5 H22 3.5695 no . 1_565
H5 H23 2.5157 no . 2_656
H7 C15 3.4072 no . 2_746
H7 C16 3.5255 no . 2_746
H7 H15 2.8015 no . 2_746
H7 H16 3.0229 no . 2_746
H9A S1 3.3095 no . 1_565
H9A O3 3.3451 no . 1_565
H9A O4 3.4577 no . 1_565
H9A C17 2.7203 no . 1_565
H9A C18 3.0983 no . 1_565
H9A C19 3.5997 no . 1_565
H9A C22 3.4559 no . 1_565
H9A C23 2.9303 no . 1_565
H9A H12B 3.5534 no . 3_766
H9A H18 3.5103 no . 1_565
H9A H21A 3.5008 no . 4_555
H9A H23 3.2603 no . 1_565
H9B C17 3.5363 no . 1_565
H9B C19 3.5642 no . 1_565
H9B C20 3.3095 no . 1_565
H9B C22 3.1364 no . 1_565
H9B C23 3.2671 no . 1_565
H9B H22 3.4751 no . 1_565
H11 C10 3.5180 no . 3_766
H11 C11 3.3938 no . 3_766
H11 C12 3.5378 no . 3_766
H11 C15 3.4889 no . 2_746
H11 C18 3.4570 no . 3_756
H11 C19 3.0272 no . 3_756
H11 H12A 2.9793 no . 3_766
H11 H15 3.0657 no . 2_746
H11 H18 3.4178 no . 3_756
H11 H19 2.6349 no . 3_756
H12A O2 2.6864 no . 3_766
H12A C10 3.3820 no . 3_766
H12A C11 3.2955 no . 3_766
H12A C13 3.0517 no . 3_766
H12A C16 3.2002 no . 3_766
H12A H11 2.9793 no . 3_766
H12A H16 3.5725 no . 3_766
H12A H21B 3.5031 no . 1_565
H12B O2 3.1461 no . 3_766
H12B C10 3.1710 no . 3_766
H12B C11 3.5857 no . 3_766
H12B C13 2.8441 no . 3_766
H12B C14 3.0568 no . 3_766
H12B C15 3.4577 no . 3_766
H12B C16 3.4831 no . 3_766
H12B H9A 3.5534 no . 3_766
H12B H14 3.4280 no . 3_766
H12B H18 3.3573 no . 3_756
H14 S1 3.3519 no . 1_565
H14 O2 3.3033 no . 2_756
H14 O3 2.6223 no . 1_565
H14 O4 3.4924 no . 1_565
H14 C16 3.5294 no . 2_756
H14 C21 3.4498 no . 4_555
H14 H12B 3.4280 no . 3_766
H14 H16 3.4066 no . 2_756
H14 H18 3.3963 no . 3_766
H14 H19 3.2059 no . 4_555
H14 H21A 2.4863 no . 4_555
H15 F3 3.1144 no . 2_756
H15 O2 2.8442 no . 2_756
H15 C7 3.5495 no . 2_756
H15 C10 3.0664 no . 2_756
H15 C11 3.2321 no . 2_756
H15 C13 2.9535 no . 2_756
H15 C19 3.5810 no . 3_766
H15 H7 2.8015 no . 2_756
H15 H11 3.0657 no . 2_756
H15 H18 3.4985 no . 3_766
H15 H19 3.2729 no . 3_766
H15 H19 3.5022 no . 4_555
H16 S1 3.3507 no . 2_756
H16 F1 3.5323 no . 2_756
H16 F3 3.3157 no . 2_756
H16 O3 3.1545 no . 2_756
H16 O4 2.7819 no . 2_756
H16 C21 3.1646 no . 3_756
H16 H2 3.4723 no . 3_766
H16 H7 3.0229 no . 2_756
H16 H12A 3.5725 no . 3_766
H16 H14 3.4066 no . 2_746
H16 H21A 2.7240 no . 3_756
H16 H21B 2.7194 no . 3_756
H18 O3 2.5189 no . 3_756
H18 C14 3.4900 no . 3_766
H18 C15 3.5482 no . 3_766
H18 H9A 3.5103 no . 1_545
H18 H11 3.4178 no . 3_756
H18 H12B 3.3573 no . 3_756
H18 H14 3.3963 no . 3_766
H18 H15 3.4985 no . 3_766
H18 H18 3.0449 no . 3_756
H19 O2 3.4191 no . 3_756
H19 O3 3.2656 no . 3_756
H19 C11 3.5409 no . 3_756
H19 C13 3.4597 no . 4_454
H19 C14 3.0514 no . 4_454
H19 C15 3.2227 no . 4_454
H19 H11 2.6349 no . 3_756
H19 H14 3.2059 no . 4_454
H19 H15 3.2729 no . 3_766
H19 H15 3.5022 no . 4_454
H21A O1 3.2613 no . 4_454
H21A O2 2.9771 no . 3_756
H21A O4 3.3017 no . 4_444
H21A C14 3.0528 no . 4_454
H21A C16 3.1558 no . 3_756
H21A H9A 3.5008 no . 4_454
H21A H14 2.4863 no . 4_454
H21A H16 2.7240 no . 3_756
H21B O2 3.3725 no . 3_756
H21B C2 3.4033 no . 1_545
H21B C3 3.3137 no . 1_545
H21B C16 3.2822 no . 3_756
H21B H2 3.5125 no . 1_545
H21B H3 3.3846 no . 1_545
H21B H3 3.3255 no . 3_656
H21B H4 3.1236 no . 3_656
H21B H12A 3.5031 no . 1_545
H21B H16 2.7194 no . 3_756
H21C F2 2.9290 no . 4_454
H21C F3 3.2697 no . 4_454
H21C O1 3.0092 no . 4_454
H21C O4 3.5555 no . 4_444
H21C C3 3.1266 no . 3_656
H21C C4 3.1801 no . 3_656
H21C C8 3.5029 no . 4_454
H21C H3 2.5949 no . 3_656
H21C H4 2.7072 no . 3_656
H22 F1 2.6550 no . 2_646
H22 F2 3.3942 no . 2_646
H22 C4 3.2613 no . 1_545
H22 C5 3.4402 no . 1_545
H22 H3 3.0853 no . 3_656
H22 H4 3.2964 no . 1_545
H22 H5 3.5695 no . 1_545
H22 H9B 3.4751 no . 1_545
H23 F1 3.5116 no . 2_646
H23 F2 3.2119 no . 2_646
H23 C4 3.2704 no . 2_646
H23 C5 2.9274 no . 2_646
H23 H4 3.1346 no . 2_646
H23 H5 2.5157 no . 2_646
H23 H9A 3.2603 no . 1_545

#==============================================================================

#==============================================================================
# Additional structures and associated data_? identifiers
# should be added at this point if there is more than one 
# structure analysis in the CIF.

#==============================================================================
#     End of CIF
#==============================================================================
